# Supplementary material for: Genome-wide identification of MAPK, MAPKK, and MAPKKK gene families and transcriptional profiling analysis during development and stress response in cucumber
Source: BMC Genomics. 2015 May 15;16(1):386. doi: 10.1186/s12864-015-1621-2 (PMC4432876; doi:10.1186/s12864-015-1621-2)
Supplement: Additional file 4: — Sequence similarity analysis of MAPK cascade genes between Arabidopsis and cucumber. [file 12864_2015_1621_MOESM4_ESM.xls]

## Sheet: MAPK
Additional file 3: Sequence similarity analysis of MAPK cascade genes between Arabidopsis and cucumber.
Pair Distances of Untitled ClustalW (Slow/Accurate, Gonnet)
	Percent Similarity in upper triangle
	Percent Divergence in lower triangle
	AtMPK8	AtMPK15	AtMPK9	CsMPK9-1	CsMPK9-3	AtMPK17	CsMPK9-2	AtMPK16	CsMPK16	AtMPK18	AtMPK19	CsMPK19	AtMPK20	CsMPK20-1	CsMPK20-2	AtMPK1	CsMPK1	AtMPK2	AtMPK7	AtMPK14	CsMPK7	AtMPK3	CsMPK3	AtMPK6	CsMPK6	AtMPK10	AtMPK4	AtMPK11	CsMPK4-1	AtMPK12	CsMPK4-2	AtMPK5	AtMPK13	CsMPK13
AtMPK8	***	79.2	76.3	73	71.4	67.1	70.4	57.3	58.8	53.1	53.3	61.8	56.2	54.7	55	43.5	30.5	43.1	44.3	47.1	43.2	43.2	44.9	43	44.2	42.5	44.4	43.4	42.6	45.1	43.8	43.4	44.6	44.9	AtMPK8
AtMPK15	17.2	***	75.1	70.1	71.2	67.1	71.3	57.1	58.8	54	55	61.6	56.2	55.4	55.2	41.9	29.5	41.8	43.2	45.2	42.1	44.1	44.6	42	41.2	39.7	44.4	43.1	43.1	43.8	43.5	43.1	44.6	44.6	AtMPK15
AtMPK9	24.3	25	***	83.4	68.2	64.9	64.2	64.9	64.9	58.1	61.1	59	63.7	63.5	62.8	33	30.8	32.2	32.6	34.3	32.1	35.9	37.6	34.4	33.3	33.6	34.6	34.1	33.4	33.3	34.3	34	34.4	35.4	AtMPK9
CsMPK9-1	31.6	32	16	***	75.4	70.4	73.2	60.5	61.7	52	55.4	61.2	55.9	54.8	56.4	43.5	30.4	42	43.5	45.2	43.5	45.9	45.9	43.5	43.7	41.2	43.4	42.8	42.8	42.6	42.2	42.8	44.1	44.3	CsMPK9-1
CsMPK9-3	35.8	33.4	32.8	29.4	***	65.1	69	62.6	64.1	61.4	63.5	59.1	61.6	62.2	63	42.7	34.4	42.3	43.5	45.2	42.9	43.8	43.5	42.3	40.5	41	43.6	43.4	41.8	43.8	43	43.1	44.4	43.5	CsMPK9-3
AtMPK17	39.5	42.7	41	35.4	39.3	***	70	61.3	62.1	61.5	61.5	60.7	61.7	60.3	62.3	41.6	32.9	40.7	41	43.2	41.8	40.8	42.2	40.5	39.5	39.4	41.2	41.2	40.7	41.7	40.5	40.4	42.4	42.4	AtMPK17
CsMPK9-2	31.4	35	32.6	28	33.2	37.9	***	67.5	68.1	64.7	66.6	63.4	66.4	66.4	65.1	44.1	35.8	43.1	43.2	43.8	43.2	44.3	45.1	42.3	40.7	41.5	42.3	41.7	41.8	42	41.4	42	42.7	44.1	CsMPK9-2
AtMPK16	45.3	47.1	42.4	41.9	49.1	51.2	43.4	***	81.8	56.4	59.4	63.4	62.1	62.8	60.7	43	29.6	42.3	41.8	44.6	42.4	45.7	46.8	44.1	43.5	41.7	43.9	43.6	43.9	43.2	43.8	44.1	44.4	44.6	AtMPK16
CsMPK16	42.5	44.6	39.9	39.9	44.9	49.9	41.1	19.6	***	60.6	62.4	65	64	65.4	63.4	43	29.8	42	42.4	44.3	42.1	45.4	45.9	43.5	42.7	41	43.4	42.8	43.1	42.9	43	43.6	43.8	44.3	CsMPK16
AtMPK18	51	48.2	56.9	49.4	49	51.8	44.8	60	57.3	***	80.9	69.7	61.9	59.8	60.7	42.7	30	41.8	42.4	44	42.9	43	42.7	41.8	41.2	40.2	43.9	43.1	43.3	42.3	43.2	46	44.4	44.3	AtMPK18
AtMPK19	49	47.8	51	45.2	47.4	48.9	41.4	56.3	52.7	17.9	***	70.1	63.7	62.9	63	43.2	29.6	42.3	42.9	44.3	43.2	43.5	44.1	42.3	41.7	40.5	44.9	44.4	43.6	42.6	44.1	46.5	45.2	45.1	AtMPK19
CsMPK19	46.9	47	46.8	44.8	46.5	51	46.6	52.7	50.7	35.1	34.3	***	68.5	68.3	68.5	41.4	32.3	40.7	41.3	43.2	41.3	42.2	43.5	42	40.7	39.9	42.6	41.5	41.5	42.6	43.5	46	43.3	44.1	CsMPK19
AtMPK20	45.9	47.2	45.5	42.2	48.4	51.9	43.1	51.2	47.3	50.7	43.4	41.4	***	73.4	69.8	42.7	30	41.8	42.4	43.5	42.4	45.7	46.2	43.8	43	41.7	44.9	43.9	44.1	43.8	44.1	44.4	44.9	45.7	AtMPK20
CsMPK20-1	45.3	45.6	47.4	44.1	47.3	50.4	43.2	48.5	46.6	49.1	43.7	37.2	32.1	***	70.8	42.7	29.3	41.5	42.7	43.8	42.4	45.1	45.7	43.8	43.2	41.2	45.5	44.2	45.2	43.8	44.9	44.9	46.3	46.2	CsMPK20-1
CsMPK20-2	46.9	51.2	47.5	44.2	48.5	50.6	42.6	52.5	50.3	53.3	47.1	39.4	34.9	33.2	***	43	29.5	42.8	43.2	44.3	42.9	44.9	44.9	42.8	42.5	41.5	43.4	43.1	43.9	42.6	43.5	44.7	44.6	44.6	CsMPK20-2
AtMPK1	96.1	101.5	96.4	97.8	95.4	99.2	91.1	98.2	98.2	96.4	95.2	102.9	98.2	98.2	97.3	***	87	90.5	81	79.5	77.4	54.3	53.5	54.1	53.5	52.4	53	52	53.2	50.3	54.3	52.4	54	52.2	AtMPK1
CsMPK1	116.9	115.7	93.3	130.7	97.3	99.2	92.3	96.5	95.7	98.2	95.3	101.8	96.5	95.7	95.7	14.3	***	85.4	82.9	80.1	79.9	55.7	55.4	50.9	49.1	49.1	54.5	52	53.3	54.3	55.4	53.2	55.1	54.9	CsMPK1
AtMPK2	97.2	102.6	100.2	101.5	96.5	103.2	93.2	99.3	99.3	98.4	96.2	105.9	99.3	99.3	98.4	9.8	14.8	***	81	78.4	76.6	53.5	52.2	52.9	52.7	50.3	51.6	51.5	51.6	49.7	53.8	52.1	53.2	51.6	AtMPK2
AtMPK7	94.5	98.9	97.8	98.8	92.9	101.3	93.8	101.1	98.3	97.4	95.7	104	98.3	96.5	97.4	22	19.1	22	***	87.8	80.4	53.8	52.4	51.9	52.4	50	51.6	50.3	53.3	51.5	54.9	52.4	53.4	52.4	AtMPK7
AtMPK14	89.3	94.4	90.6	95.2	90.1	95.5	93.7	93.8	94.6	93.8	93.8	96.5	94.6	93.8	92.9	23.7	22.9	24.8	13	***	77.6	52.4	51.8	51.5	52.6	50.1	52.1	52.1	53.7	51.9	55.1	52.9	52.9	53.2	AtMPK14
CsMPK7	97.1	101.7	100.2	97.9	95.5	98.4	93.8	99.3	100.2	96.5	96.5	103	98.3	98.3	96.5	26.6	23.2	28.1	22.4	26	***	51.1	51.4	51.9	51.9	49.2	52.4	50.5	53.8	50.3	53.3	51.4	51.8	51.9	CsMPK7
AtMPK3	94.6	92	80.4	90.6	87.8	95.7	86.2	84.1	85.6	93.1	90.6	95.7	85.6	85.6	87.2	64.4	60.1	66.6	66.9	70.4	72.1	***	81.9	73.5	74.9	63.2	64.3	61.8	64.1	61.1	64.3	62.2	60.9	64.1	AtMPK3
CsMPK3	88.7	88.7	74	85.8	88.3	91.8	83.4	79.9	82.9	93.6	88.5	91	84.5	84.5	87.7	66.5	61.9	70.1	69.7	70.7	71.7	20.5	***	76.2	77.8	65.1	65.9	63.7	65.1	60.5	66.2	63.8	64.5	64.3	CsMPK3
AtMPK6	86.3	88.7	77.4	89.2	83	88.7	83.8	81.7	84.1	89.7	88.1	88.1	83.3	82.5	85.6	65.6	64.4	67.2	71.4	73.4	70.8	30.8	26.5	***	86.6	70.5	67	65.9	66.8	63	68.1	64.9	65.6	65.9	AtMPK6
CsMPK6	86.7	88.3	78.9	92.4	86.6	90	85.8	80.6	83.7	90.9	89.3	88.4	83.7	82.1	83.7	66.9	65.7	67.9	70.1	70.4	70.8	28.7	24.6	13.9	***	68.2	68.1	67.5	68.4	63	70	67	67.8	66.8	CsMPK6
AtMPK10	94.1	98.5	85	99.6	92.5	94.3	88.3	90.9	94.4	99.8	97	97	91.8	92.6	91.8	71.8	71.8	74.2	78	76.9	77.3	49.4	46	37.1	40	***	60.4	59.9	62.1	60.2	61.4	60.1	61.7	60	AtMPK10
AtMPK4	92.4	90.7	82.9	97.6	89	95.2	91.7	88.4	90.9	89.3	86.8	94.4	86.8	85.2	91.8	67.2	63.5	70.1	70.5	71	69.1	48.2	44.4	41.6	40.3	53.9	***	88.3	83	79	80.8	73.4	72.5	74.1	AtMPK4
AtMPK11	96	96	86.1	97.9	90.9	96.4	94.5	91.9	94.6	92.8	90.2	100	90.2	90.2	94.6	70.4	67.1	72.1	72.4	72.3	72.4	50.8	46.9	43.6	41.7	55.4	10.8	***	81.6	76.9	78	73.2	71.1	72.1	AtMPK11
CsMPK4-1	96	94.2	88.5	99.4	95.3	97.1	93.2	89.5	92.8	92.8	91.6	98.9	91.1	87.1	91.1	67.7	62.5	70	67.6	66.4	65.7	47.2	45.9	39.8	37.1	49.1	19.4	20.8	***	78.1	79.7	78.2	73	75.4	CsMPK4-1
AtMPK12	90.7	91.6	79.9	98.7	86.8	91.8	90.7	89	90.9	94.9	93.9	93.9	90.9	89.9	93.9	71.7	64.3	74.1	69.4	67.1	71.7	51.8	52.1	46.9	47.5	52.7	23.4	26.1	25.5	***	74.1	71	64.2	67.9	AtMPK12
CsMPK4-2	96.7	95	87.1	101.9	93.4	99.9	97.1	90.1	93.5	95.3	92.6	94.4	92.6	90.1	94.4	64.1	61.7	66.3	63.5	63.9	67.2	47.2	42.5	40.2	37.5	51.4	21.1	24.4	23.3	29.5	***	74.6	73	74.1	CsMPK4-2
AtMPK5	92.4	93.3	86	99.3	90.7	98	92.6	87.6	90.1	88.4	86.8	88.4	88.4	87.6	87.6	68.5	62.9	68.2	67.8	69	70.5	51.2	48.3	46.3	41.6	53.9	32.1	32.4	25.5	36.2	31.1	***	71.1	68.4	AtMPK5
AtMPK13	91.7	92.6	87.7	95.1	88.7	94	93.1	91.5	93.2	92.3	88.1	95.8	91.5	86.5	92.3	65.8	63.3	66.8	67.7	67.7	70.4	54.2	47.6	44.6	40.8	50.7	33.9	35.8	32.6	44.3	32.6	35.6	***	78.5	AtMPK13
CsMPK13	91.2	92	82.4	93.6	92.1	93	88.7	88.1	88.9	90.6	87.2	92.3	85.6	84.1	90.6	68.8	62.5	71.1	68.8	68.4	70.1	48.2	46.9	43	41.6	54.6	31.5	33.6	28.7	39.1	30.8	40.1	24.6	***	CsMPK13
	AtMPK8	AtMPK15	AtMPK9	CsMPK9-1	CsMPK9-3	AtMPK17	CsMPK9-2	AtMPK16	CsMPK16	AtMPK18	AtMPK19	CsMPK19	AtMPK20	CsMPK20-1	CsMPK20-2	AtMPK1	CsMPK1	AtMPK2	AtMPK7	AtMPK14	CsMPK7	AtMPK3	CsMPK3	AtMPK6	CsMPK6	AtMPK10	AtMPK4	AtMPK11	CsMPK4-1	AtMPK12	CsMPK4-2	AtMPK5	AtMPK13	CsMPK13

## Sheet: MAPKK
Additional file 3: Sequence similarity analysis of MAPK cascade genes between Arabidopsis and cucumber.
Pair Distances of Untitled ClustalW (Slow/Accurate, Gonnet)
	Percent Similarity in upper triangle
	Percent Divergence in lower triangle
	AtMKK3	CsMKK3	AtMKK1	AtMKK2	CsMKK2-1	CsMKK2-2	AtMKK6	CsMKK6	AtMKK4	AtMKK5	CsMKK4	AtMKK7	AtMKK9	CsMKK9	AtMKK8	AtMKK10
AtMKK3	***	78.6	36.4	34.1	36.3	38.2	38.8	38.3	28.7	29	26.1	30.3	32.3	29.4	29.4	29.8	AtMKK3
CsMKK3	25.3	***	31.9	33.6	36.1	36.3	36.8	36.6	30.1	29.6	24.5	31.6	35.5	30.3	29.7	27.2	CsMKK3
AtMKK1	118.7	127.4	***	64.7	66.1	62.3	53.4	51.7	33.1	34.5	33.6	35.2	37.1	37.5	35.2	34.4	AtMKK1
AtMKK2	114.7	121.6	44.9	***	70.4	62.9	51.7	52.8	33.3	34.2	31.2	34.9	35.8	38.1	29.7	30.2	AtMKK2
CsMKK2-1	107	111.3	42.3	37.9	***	71.1	57.5	58.9	37.5	38.2	34.1	37.8	40.6	40.3	34.5	29.8	CsMKK2-1
CsMKK2-2	114.8	113.7	49.6	48.4	34.7	***	53	55.2	35.1	35.3	33.7	37.1	41.9	40.9	35.2	32.5	CsMKK2-2
AtMKK6	108.5	107.4	73	68.6	61.2	69.8	***	83.1	32.6	37.4	33.1	35.5	35.5	36.2	28.7	34.4	AtMKK6
CsMKK6	112.6	109.3	74.7	64.8	57.6	65.2	18.5	***	32.4	34.5	31.8	34.9	38.4	34.7	30	34.8	CsMKK6
AtMKK4	136	146.5	122.1	125.9	113.1	114.3	115.2	119	***	81.3	66.1	46.6	47.7	52.2	40.6	38	AtMKK4
AtMKK5	134.3	143.5	119	121	112.4	112.4	111	115.5	18.9	***	69.3	45.9	49	50.3	42.3	39.7	AtMKK5
CsMKK4	151.4	160.1	125.8	130	119	125.3	131.6	133.1	35.1	36	***	47.6	47.4	50.9	41.3	40	CsMKK4
AtMKK7	141.5	136.4	121.6	126.5	122.1	116.7	128	128	84.9	83.5	81.2	***	79.8	64.2	55.3	41.3	AtMKK7
AtMKK9	134.8	130	117.7	131.1	113	105.7	120.9	120.9	80.7	75.1	82.5	23.1	***	65.8	59	43.6	AtMKK9
CsMKK9	143.7	137.1	112.4	115.4	101.4	99.3	118	118	76.9	77.3	79.9	47.5	43.4	***	54.3	45.2	CsMKK9
AtMKK8	155.4	151.2	124.5	140.9	123.5	112	142.1	136.7	98.3	98.4	97.2	57.3	51.8	65.5	***	34.1	AtMKK8
AtMKK10	167.8	170.1	129.8	143.8	138.6	135.2	136.9	127.3	104.6	103.6	104.6	102.7	92.3	90.2	118.6	***	AtMKK10
	AtMKK3	CsMKK3	AtMKK1	AtMKK2	CsMKK2-1	CsMKK2-2	AtMKK6	CsMKK6	AtMKK4	AtMKK5	CsMKK4	AtMKK7	AtMKK9	CsMKK9	AtMKK8	AtMKK10

## Sheet: MEKK
Additional file 3: Sequence similarity analysis of MAPK cascade genes between Arabidopsis and cucumber.
Pair Distances of Untitled ClustalW (Slow/Accurate, Gonnet)
	Percent Similarity in upper triangle
	Percent Divergence in lower triangle
	AtMAPKKK1	AtMAPKKK2	CsMEKK1	CsMEKK12	AtMAPKKK12	AtMAPKKK13	AtMAPKKK14	CsMEKK13	AtMAPKKK3	CsMEKK3	CsMEKK4-1	CsMEKK4-2	AtMAPKKK4	AtMAPKKK5	CsMEKK5-1	CsMEKK5-2	AtMAPKKK8	AtMAPKKK9	AtMAPKKK10	AtMAPKKK11	CsMEKK8	CsMEKK20	CsMEKK21-3	CsMEKK21-4	AtMAPKKK19	AtMAPKKK20	AtMAPKKK21	CsMEKK21-1	CsMEKK21-2	AtMAPKKK15	AtMAPKKK16	AtMAPKKK17	AtMAPKKK18	CsMEKK17-1	CsMEKK17-2	CsMEKK15	AtMAPKKK6	AtMAPKKK7	CsMEKK21-5
AtMAPKKK1	***	75.7	57.8	54.4	51.9	22.4	22.5	24.2	24.5	24.6	23.7	24.8	23.9	21.8	22.5	21.2	23.5	20	23.8	20.6	21.9	22.6	23.9	24.9	29.7	30.7	27.7	28.9	23.8	27.7	28.2	29.6	32.7	27.4	30.6	31.8	23.3	22.8	22.7	AtMAPKKK1
AtMAPKKK2	26.9	***	58.6	51.7	49.5	20.6	24	23.6	25.6	23.6	25.9	26.1	27.6	22.8	24.1	21.6	20.8	19.5	21.6	20.3	21.4	25	21.8	24.1	27.9	27.2	25.9	27.4	22.9	28.3	28.6	30.6	31	27.6	29.6	28.1	23.3	24.6	23.9	AtMAPKKK2
CsMEKK1	56.2	55.4	***	62.3	55	22	23.8	22.8	26.1	25.4	25.4	23.5	25.5	23	23	20.6	23.2	19.8	23	19	20.5	23.8	25.1	23.8	27.6	30.7	29.5	30.6	25.2	27.9	28.2	28.8	29.8	27.4	30.1	30.3	26.4	21.7	20.6	CsMEKK1
CsMEKK12	61.1	62.4	47.5	***	59.1	23	24.8	23	25.5	22	25.6	24.1	26.4	21.7	24.2	21.4	22.9	21.1	23.2	20.9	21.6	26.2	24.8	24.6	25	29.5	27.7	29.4	24.6	29	25.5	29.8	29.5	27.1	27.7	27.1	22.6	26.3	21.2	CsMEKK12
AtMAPKKK12	71.7	72.9	63.9	56	***	20.6	24	22	24.1	25.2	24.3	23.8	24.3	22.4	21.5	21.2	21.2	20	22.3	18.9	21.2	22.6	20.5	20.7	28.8	31.6	25.3	30	23.2	25.4	27.7	28.2	28.9	27.1	29	30.1	23.2	23.2	22.1	AtMAPKKK12
AtMAPKKK13	205	204	208	196	201	***	53.3	40.3	19	18.4	21.6	19.8	22.2	21.8	22	20.6	19	18.2	17.4	16.2	16.2	25.6	25.7	27.2	32.6	33.6	31	33.7	26.7	26.8	24.8	31.2	31.9	29	33.9	30.6	22.8	23	23	AtMAPKKK13
AtMAPKKK14	195.2	201	193.2	194.1	194.7	62.8	***	42.1	20.1	22.9	20.3	20.5	20.1	20.7	21.2	22.2	18.6	19.7	19	17.7	17.9	26.2	23.9	24.6	33.7	35.1	31	34.6	29.6	31	27.5	29.8	33	29.7	32.8	29.4	22	24.6	22.7	AtMAPKKK14
CsMEKK13	201	197.4	195	196	197.9	98.9	94.9	***	18.7	19.6	19.3	22.2	18.7	20.6	18.5	19.1	18.3	15.5	15.7	16.7	14.9	23.2	26.6	21.8	30.2	26.9	27.4	32.3	29	30.6	27.3	33.3	37.8	31.7	37.1	30.6	21.4	23	21.2	CsMEKK13
AtMAPKKK3	147.2	138	143.2	140.9	153.6	176.1	183.7	188.3	***	51.4	39.7	40.9	40.2	35	30.9	30.4	24.7	23.2	26.6	26.4	27.7	23.5	26.6	25.2	27	25.1	26.5	27.4	25.8	23.9	22.7	25.3	29.5	24.1	25.8	24.9	23	22.3	19.1	AtMAPKKK3
CsMEKK3	149.6	139.2	143.2	147.6	153	177.3	172	180.7	63.4	***	40.3	40.6	40.6	31.6	33.5	30.2	25.3	25.2	23.6	23.4	25.6	26.2	24.8	21.8	30.2	29.2	28.9	31.4	29.9	23.4	23.4	25.3	24.8	25.3	25.8	25.6	19.9	20.4	24.5	CsMEKK3
CsMEKK4-1	155.6	148.3	156.8	157.3	168.7	164	177.8	195.6	95.6	94.3	***	74.9	57.1	33.7	33.3	31.8	27.5	21.2	28.9	19	27.4	24.1	26.6	24.1	27.9	28.1	27.4	27.1	27.5	22.8	23.9	26.1	27.7	23	25	24.6	15.3	15.8	23.9	CsMEKK4-1
CsMEKK4-2	160.1	150.3	165.9	165.3	170.8	174.4	188.6	203	99	94.5	29.7	***	56.9	33.5	31.9	32.8	27.6	23	27.9	18	27	25	27.2	28	24.7	29.5	25.9	26.9	26.1	25	22.7	28.2	27.7	23.9	25.3	26.9	15.6	16.2	22.7	CsMEKK4-2
AtMAPKKK4	163.1	155.9	155	150.6	163.9	174.7	189.7	196	102.3	99.5	57.2	58.5	***	32.7	29.4	33.9	28.6	21.6	26.8	20.5	29	28	27.8	24.1	27	30.4	27.4	28.3	28.7	25.7	25.9	28	29.5	27.8	27.4	24.4	14.9	16.5	20.9	AtMAPKKK4
AtMAPKKK5	139.6	130.9	142.5	140.9	148.2	164.1	168.3	181.8	128.5	141.8	131.3	124.4	138.4	***	48.5	42	25	21.5	26.8	21.2	25.3	26.5	26.6	23.5	26.5	30.7	27.4	24.3	24.9	22.1	21.2	24.7	29.5	23.4	25.3	25.1	18.4	17.9	21.8	AtMAPKKK5
CsMEKK5-1	140.9	125.6	143.7	137.3	153.2	170	170.3	186.7	150.6	147.1	149.5	146.6	152.8	74.7	***	42.3	25	20.2	26.2	21.7	28.6	25.9	24.5	21.8	28.8	28.4	27.1	23.7	25.2	22.1	25.7	24.7	27.1	22.3	23.9	22.1	16.3	17.2	21.5	CsMEKK5-1
CsMEKK5-2	136.2	128.5	134.3	137.5	143.5	155.5	163.3	179.2	128.8	132	133.3	133.1	140.1	84.4	98.5	***	24.8	24	24.1	21.7	26.5	26.5	27.8	23.5	25.9	28.1	27.7	26.6	29.3	19.6	21.8	24.5	27.1	23.9	25	24.4	17.3	18	25.5	CsMEKK5-2
AtMAPKKK8	101.4	87.6	109.9	104.8	122.6	132.2	129.2	142.2	130.3	135.5	153	153.1	152.4	169.8	175.8	174.1	***	71.4	53	53.6	49.8	23.2	22.1	22.1	26.5	26.6	28.6	29.7	26.1	22.3	22.3	24.7	29.8	23.7	24.7	21.9	19.4	20.4	23	AtMAPKKK8
AtMAPKKK9	114.7	100.8	119.6	112.9	126.8	141.5	138.3	152.6	147	148	174.4	171.3	173.9	185.9	195.3	184.6	27.6	***	50	42.8	44	22.9	19.9	21.8	23.3	25.1	25.6	27.4	23.2	20.1	20.7	22.6	26.3	21.8	22.3	21.1	14.1	14.4	21.8	AtMAPKKK9
AtMAPKKK10	104.4	89.7	115.2	110.3	121.8	128	124.9	139.5	150.1	161.1	170.2	170.4	169.6	175.6	173.9	179.8	75.5	83.5	***	46.2	34.8	21.4	22.1	22.1	22.7	22.2	25.9	26.9	24.6	21.4	22.3	23.4	25.7	21.4	21.2	23.1	19.3	19.6	19.7	AtMAPKKK10
AtMAPKKK11	115	98.2	122.6	115.6	128.9	145.7	136.3	152.8	160.4	159	177.8	171.8	173.8	190.6	191.3	196	55.7	76.9	96.4	***	39.9	21.7	23	24.6	22.7	24.6	23.8	23.1	23.8	19.9	19.8	20.7	26.5	21.6	22	19.4	8.6	8.6	25.5	AtMAPKKK11
CsMEKK8	122.2	109.7	132.1	118.6	139.8	149.8	138.3	152.5	142.4	147.6	148.5	147.5	155.6	170.4	166.4	160.6	73.6	86.1	115.3	108.3	***	21.1	19.9	22.7	25.6	28.1	28	26.3	23.5	21	22.5	23.1	26.3	20.9	22.8	20.4	19.3	19.8	23.3	CsMEKK8
CsMEKK20	187.7	193.8	187.7	184.3	196.2	175.6	186.6	172.6	187.8	180.1	185.2	187.8	167	170.1	165.7	170.1	170.1	179.5	175.8	186.1	173.2	***	28.4	27.1	33.6	36	34.2	34.2	33.6	28.6	28.9	30.4	29.2	28	28.6	28	21.4	21.4	29.1	CsMEKK20
CsMEKK21-3	192.3	204	200	192.3	204	175.3	178.3	178.8	160.6	173.5	159.7	159.7	155.7	156	163.4	146.3	163.9	181.8	155.6	170.6	167.6	145.2	***	58.6	31.4	31.1	31.7	36	30.5	30.8	28.7	26	26.3	29.6	29.6	26.3	22.4	23.9	23	CsMEKK21-3
CsMEKK21-4	193.4	198	201	198	204	182.6	183.1	189.3	177.9	177.9	165.8	167.9	168.5	176	193.4	161.2	161.4	169.8	156.3	175.6	162.8	147.4	56.2	***	30.5	30.4	32.7	33.1	29.6	31.4	28.3	26.9	25.1	29.2	29.5	22.9	24.9	24.6	23	CsMEKK21-4
AtMAPKKK19	162.7	160.7	160.7	158.2	164.7	139.3	142	157.2	173.6	171.7	169.8	171.9	165.6	157.6	159.5	154.9	130.5	141.5	142.3	147.7	136.5	121.3	125.7	131.9	***	75.7	61.9	54.7	50.3	31.7	33.4	32	31.3	36	33.1	36	27.3	26.5	27	AtMAPKKK19
AtMAPKKK20	160.1	156.3	147.4	150.3	160.1	138.2	137.6	156.7	159.5	168.2	152.8	158.4	145.8	145.4	157.6	149.2	132.3	141.5	139.5	143.6	125.5	114.7	126.2	133.9	27.5	***	58.6	52.9	48.8	34.5	35.7	33	33.3	34.8	31	36.5	21.3	21.6	26.4	AtMAPKKK20
AtMAPKKK21	172.6	174.9	164	167.6	170.4	155.6	144.3	143.1	173.4	170.7	174.3	167.6	157.4	149.6	156.4	138.6	130.9	144.3	131.6	144.3	137	122.7	121.8	128.4	48.6	56.1	***	57.1	51.8	39.9	36	35.7	31.8	35.7	38.4	33.9	25.9	25.9	29.7	AtMAPKKK21
CsMEKK21-1	152.5	156	154.8	157.9	147.9	148	139.3	143	154.6	145.8	158.8	156.9	150.3	155.3	161.1	152.6	125.9	140.2	128.5	140.2	140.2	122.5	117.8	121.3	62.7	69.3	59.4	***	56.2	38	37.1	34.3	36.9	39.1	40	36	24.6	26.3	32.1	CsMEKK21-1
CsMEKK21-2	179.7	182	175.1	181.4	168.6	156.1	145.3	164.4	156.7	160.3	161.5	165.6	159.6	169.8	170.4	155.2	131.1	142.2	128.6	146.3	132.9	128	132.5	138.2	74.7	81.1	73.6	59.4	***	33.6	32.8	32.5	33.3	35.4	30.4	34.5	20.9	23.8	28.8	CsMEKK21-2
AtMAPKKK15	180.1	180.1	179.8	184.8	182.6	146.9	135.5	136.9	166.5	157.6	162.1	168.4	166.7	161.4	182.4	167.6	123.9	136.3	118.9	128.8	129	144.6	150.1	155.8	137.1	141.4	122	121.6	134	***	60.8	42.2	44	35.9	43.3	38.8	26.6	25.4	25.5	AtMAPKKK15
AtMAPKKK16	172.8	174.5	176.4	177.7	175.7	155.2	140.4	153.3	158.7	165.2	154.4	163.7	168.9	149.9	164.7	156.7	119.4	127.6	109.9	119	119.4	138.4	146.4	165.7	156.2	150.1	130.3	132.1	140.3	46.1	***	41.4	43.4	34.9	41.9	36.8	27	25.5	27	AtMAPKKK16
AtMAPKKK17	161.2	159.4	161.9	164.3	161.2	127.9	123.4	118.9	164.2	165.4	167.7	165.8	156	157.6	168.8	159.3	129.7	145	132.7	142.9	145.6	140.9	154.7	156	146.6	136	138.1	126.6	137	101.3	93	***	70.2	47	46	38.2	25	25	20.9	AtMAPKKK17
AtMAPKKK18	137.7	140.9	141.4	148.7	142.5	124.7	121.3	108	142	158.9	146.6	150.1	151.4	141.5	147.5	145.2	120.8	129	124.7	128.9	138.9	150	146.2	156.2	133.9	126.4	119	120.7	125.2	87.5	82	33.7	***	49.3	49	44.5	27.7	26.5	21.5	AtMAPKKK18
CsMEKK17-1	189.3	183.3	181.9	183.3	186.3	134	146.2	124.3	156.8	165.6	171	166.9	166.9	154	171.2	150.4	109.2	116.3	107.8	116	126.8	144.6	150	153.7	138.7	134.6	126.9	114.5	137.7	110.8	113.9	78.7	70.6	***	50.5	42	26.7	26	27.9	CsMEKK17-1
CsMEKK17-2	170.3	168.4	162.3	162.3	159.3	125.8	117.4	121	157.2	160.7	166.7	166.7	162.3	151	165	155.3	126.7	133.7	125.7	139.5	144.3	147.3	137.9	142	139.8	138.7	121.3	115.1	137.6	92.8	96.3	78.3	69.2	67.7	***	43	27.2	28.8	25.8	CsMEKK17-2
CsMEKK15	166.5	166.5	170.7	178.8	175.5	147.9	152.6	131.2	165.8	163.6	182.5	186.4	188.6	160.3	183	169.1	128.4	139.5	119.3	137.5	145.7	154.7	171.9	185	132	121.6	139.2	130.8	145.3	110.9	120.2	98.8	87.2	98.4	87.9	***	27.1	29.1	23.6	CsMEKK15
AtMAPKKK6	586	595	586	595	637	471	438	426	482	504	498	430	538	511	675	577	531	487	442	615	504	538	476	577	438	426	456	447	517	461	560	422	461	434	498	569	***	88.1	14.2	AtMAPKKK6
AtMAPKKK7	538	553	560	569	577	471	430	442	482	511	476	434	498	456	605	487	447	471	403	595	476	586	493	719	438	414	471	461	560	438	560	399	447	451	456	553	11.7	***	14.5	AtMAPKKK7
CsMEKK21-5	190.2	171.3	196.1	185.8	190.9	157.8	155.6	169.5	189.1	178.8	176	167	167	183.1	174	177	172.1	190.4	188.2	175.2	176.1	133.4	157.3	165.4	125.4	124.8	117	110	125.4	146.5	140.9	156.7	158.9	133.6	132.8	155.2	493	447	***	CsMEKK21-5
	AtMAPKKK1	AtMAPKKK2	CsMEKK1	CsMEKK12	AtMAPKKK12	AtMAPKKK13	AtMAPKKK14	CsMEKK13	AtMAPKKK3	CsMEKK3	CsMEKK4-1	CsMEKK4-2	AtMAPKKK4	AtMAPKKK5	CsMEKK5-1	CsMEKK5-2	AtMAPKKK8	AtMAPKKK9	AtMAPKKK10	AtMAPKKK11	CsMEKK8	CsMEKK20	CsMEKK21-3	CsMEKK21-4	AtMAPKKK19	AtMAPKKK20	AtMAPKKK21	CsMEKK21-1	CsMEKK21-2	AtMAPKKK15	AtMAPKKK16	AtMAPKKK17	AtMAPKKK18	CsMEKK17-1	CsMEKK17-2	CsMEKK15	AtMAPKKK6	AtMAPKKK7	CsMEKK21-5

## Sheet: RAF
Additional file 3: Sequence similarity analysis of MAPK cascade genes between Arabidopsis and cucumber.
Pair Distances of Untitled ClustalW (Slow/Accurate, Gonnet)
	Percent Similarity in upper triangle
	Percent Divergence in lower triangle
	AtRAF31	CsRAF31	AtRAF32	AtRAF41	AtRAF34	CsRAF34	CsRAF41-1	CsRAF41-2	AtRAF44	AtRAF45	AtRAF37	CsRAF37	AtRAF21	AtRAF29	CsRAF29	AtRAF30	CsRAF30-1	CsRAF30-2	AtRAF19	CsRAF19-1	CsRAF19-2	AtRAF36	AtRAF43	CsRAF36-1	CsRAF36-2	AtRAF22	AtRAF28	CsRAF22	AtRAF16	AtRAF40	CsRAF16	AtRAF18	AtRAF20	CsRAF18	AtRAF24	CsRAF24	AtRAF35	CsRAF35	AtRAF42	AtRAF26	AtRAF39	CsRAF39-1	CsRAF39-2	AtRAF38	CsRAF38	AtRAF33	AtRAF48	AtRAF23	CsRAF25
AtRAF31	***	79	56.2	57.7	58	59.5	58.3	60.1	37.2	37.5	43.5	41.1	33	33	32.7	37.2	35.7	34.2	36.6	36.3	35.7	33.3	30.6	35.1	31.8	36	37.2	35.4	28.5	29.3	26.1	27.3	28.2	27	28.8	27.9	25.5	27.9	25.2	28.8	29.1	28.8	28.5	29.4	30	29.4	29.1	21.3	22.5
CsRAF31	23.5	***	56.1	56.7	57.8	58.4	57.4	56.7	33.5	36.7	39.4	37.8	28.2	31.9	30.3	34.6	33	31.6	35.1	33.1	31.6	31.1	27.3	33	30.8	35.4	37	35.7	27.3	31.6	25.7	26.8	28.2	27.3	26.8	26.8	23.6	25.5	27.6	27.5	28.7	27.3	28.7	27.3	27.9	28.7	27.9	21.7	22.8
AtRAF32	59.4	59	***	83	74	75.4	73.3	70.5	35.4	39.1	40.2	42.5	28.9	30.3	28.3	29.7	30.6	29.5	36.2	34.8	34.6	30	28	33.7	31.2	36.3	35.4	36	22.9	27.3	23.2	25.2	25.5	24.9	25.8	24.6	26.1	23.2	23.2	28	26.1	27.8	27.8	28.3	28.3	27.8	26.9	22.4	18.7
AtRAF41	56.7	56.9	19	***	73.7	73.1	73	70.8	34.8	38.2	42.1	41	31.5	33.7	28.9	30.1	31.2	30.6	34.8	34.3	32.9	29.5	27.8	31.7	29.8	36.8	36.2	36.5	25.6	29.3	25.8	26.7	27	27.2	25.8	26.1	27	26.1	25.8	28.9	27.2	27.2	29.2	29.8	29.8	29.5	28.9	20.8	20.5
AtRAF34	57.1	55.2	29.6	30.4	***	80.6	74	69.4	41.3	39.3	43.9	42.5	31.5	32.4	30.6	35.5	31.5	32.9	37.1	37.9	36.1	30.9	28.9	35.5	33.5	35.8	35.8	36.1	26.6	30.3	25.1	25.1	25.1	26.9	27.7	27.5	25.7	25.1	24	28.9	29.2	28.6	28	28.9	29.8	28.6	30.3	22.8	20.8
CsRAF34	54.7	54.2	27.3	28.6	22.1	***	77.6	73.1	39.1	38.5	43.9	43.9	30.9	30.9	29.5	31.4	31.2	32.3	37.4	36.3	33.4	30.6	28.6	33.1	30.9	34.8	33.7	34.3	24.6	29	23.8	25.2	25.2	25.8	24.9	25.8	24.6	25.5	23.2	30	27.5	27.5	28.3	28.6	28.9	28.6	28	22.1	22.9
CsRAF41-1	56.6	57.4	32	31.1	31.5	24.7	***	72.7	40.3	40.6	42.3	40.9	32.1	32.7	31.8	33.8	30.7	30.4	35.1	35.5	34.7	31.8	28.7	33.2	31.8	36.6	36.6	35.8	25	27.6	23	24.4	25.3	26.4	25.3	26.7	25.9	26.7	24.1	31	29.8	29.5	27.8	31.5	30.7	30.1	29	19.3	20.7
CsRAF41-2	56.9	59.2	34.6	34.2	37.1	31	31.4	***	36.3	36.5	41.6	39.7	29.5	30.3	29.5	32	31.2	29.7	35.7	33.1	32.3	29.7	27.5	33.1	30	33.7	34.6	34	26.3	29	24.1	26.9	25.8	26.1	25.5	26.3	24.6	24.9	24.1	29.2	28.6	28.3	28.6	29.7	30.9	30.9	28.9	21	22.1
AtRAF44	115.2	127.5	116.9	118.2	106.1	102	107.6	115.7	***	59.3	53.6	43	22.8	27.1	25.2	27.9	25.7	29.7	26.1	25.9	25.8	24.1	23.3	23.9	24.4	27.9	26	25.7	22.8	25.6	22	23.1	23.3	23.6	23.9	23.9	24.1	24.4	21.8	22.5	23.1	20.4	21.2	23.1	22.5	21.5	22.5	18.8	19.4
AtRAF45	114.8	117	111.5	108.5	105	102.1	108.2	114.1	51.5	***	52	42	28	30.2	29.6	28.3	25.9	28.6	26.4	25.6	26.6	25.9	24.5	26.1	25.3	27.2	26.1	28.6	21.3	27.9	22.6	23.2	24.8	23.7	23.5	24.5	24.3	26.1	21.8	25.3	25.6	24.3	24	23.7	24.3	23.2	25.3	16.4	15.9
AtRAF37	93	105.7	104.8	99.2	92.4	89.1	97.6	100.8	70.1	71.5	***	51.1	26.4	26.4	24.9	26.9	24.4	27.2	31.9	30.3	30.2	27.2	23.2	26.2	24.7	26.4	25.9	24.9	22.5	29	22	24.4	22.5	24.9	22.2	24.2	22.7	23	19.3	24.7	22.5	22.6	23.8	21.5	23.4	22.6	22.8	15.6	15.6
CsRAF37	98.4	109.1	104.9	103.1	96.8	93.2	104.3	102.7	91.9	93.4	74.3	***	26.7	28.6	29.9	28.9	29.1	31	31.3	30	31.6	26.7	23.5	28.6	28.3	29.7	29.7	28.3	24.1	28.6	22.5	24.3	23.3	24.6	25.1	24.1	22.2	23.5	24.3	28	27.5	24.9	25.4	26.2	28.1	26.5	26.7	15.8	17.9
AtRAF21	112.6	127.9	122.2	113.6	113.1	122.7	112.3	120.2	154.3	130.8	141.9	132.7	***	79.1	61.3	62.5	60.1	46.5	31.3	31.7	33.8	20.4	23.4	25.8	23.9	32.4	31.8	32	23.3	34.3	26.2	22.9	25.6	21.6	23.4	24.9	24	25.6	24.2	29.9	29.6	28.1	27.9	28	27.5	30.1	28.4	18.7	20.3
AtRAF29	121.8	137.3	127.6	119	118.6	128.1	119	127	157.2	129.8	138.9	136.6	21.4	***	66.2	61.1	63.4	45.6	32.5	32.5	33	21.7	21.5	25	24.2	31.4	32.3	29.3	19.8	32.7	21.2	20.5	20.2	20	23.3	23.3	21.4	24	23	30.8	27.8	28.1	29.2	26.3	29.1	29.6	26.6	19.3	19.9
CsRAF29	114.3	126.6	126.8	121.1	119.4	125.8	114.5	122	151	135	147.2	145.2	40	40.6	***	60.7	64.9	41.7	35.1	33.6	34.1	23.6	21.7	26.6	27.5	31.9	33.7	31.7	23.1	34.7	25.1	23.1	23.2	23.6	23.2	27.1	21.6	25.3	25.5	29.7	26.7	25.4	27.4	26.8	27	28.1	27.9	18.5	18.8
AtRAF30	105.9	125.3	118.6	114.7	113	113.9	116	118.1	144.6	141.4	148.6	139.8	48.4	50.1	48.8	***	68.1	46.7	34.5	34.2	34.9	25	25.3	27	25.6	31.9	35.9	31.7	22.4	34	21.7	20.7	23.1	20.9	22.6	22.3	19.5	21.6	21	29.9	28.6	28.4	27.9	26.8	30.1	30.6	27.9	21.2	19.9
CsRAF30-1	108.2	125.6	117.4	113.5	115.6	119.2	114.8	120.9	143	133.9	152.9	128.9	50.8	49	47.4	34.3	***	42.2	34.2	35.3	34.3	24.4	24.2	24.6	23.9	31.1	33.7	32.4	22.9	33.7	23.7	22.8	23.9	23.9	25.2	25	24.4	24.1	24.4	28.8	28	25.1	30.2	25.8	26.2	26.5	27.9	22.1	22.8
CsRAF30-2	112	128.8	123.3	114.9	106.6	116.7	120.4	122.7	136.1	120.4	138.9	127.1	80.9	85.7	91.5	78.4	92.4	***	33.3	34.7	31.6	23	25.3	26.2	24.8	32.1	33.3	34.1	23.2	33.3	20.9	22.5	22.5	21.1	24	23.2	20	23.1	23.4	31	31	29.6	30.2	29.2	29.6	29.6	25.1	19.7	22
AtRAF19	112.4	118.6	109.4	115.5	107.7	113.6	117.3	118.5	162.5	158.8	143.5	135.8	122.1	126.2	108	119.5	117.9	119.9	***	86.7	56.2	40.6	38.8	46.1	44.1	37.7	39.4	38.8	24.9	29.6	24.6	27.2	25.8	27	27	29.3	27.8	25.8	28.1	31.6	32.2	33	32.8	31.6	31.3	32.5	33	25.5	24.9
CsRAF19-1	107.8	118.7	104	111	100.5	106.2	111	110.5	147.7	150.8	144.6	129.2	132.3	142.4	117.9	124.9	123.7	131.7	9.4	***	51.8	38.3	35.5	45.2	43.8	36.9	38.3	37.7	27	30	25.9	28.9	27.5	28.4	26.4	29.2	25.9	26.4	27.8	32.2	33.3	33.3	32	29.8	30.9	30.6	29.8	24	25.9
CsRAF19-2	118.8	130.5	121.6	120.5	118.7	123.8	121.1	125.1	166.5	156.9	145	137.3	122.1	131	125.8	127.4	123.5	128	60.3	63	***	41	37.7	44.3	42.1	36.3	38.5	37.4	27.4	29	25.5	27.1	27.1	25.2	29.1	29.4	26.3	28	28.3	28	29.4	29.6	28.5	29.1	30.2	31.6	29.6	21.1	20.2
AtRAF36	138.2	147.5	143	144.5	134.7	136.8	127.8	142.4	173	159.8	172	166.7	175.4	192.6	183.9	188.6	192.2	198	98.8	106.2	105.4	***	64.2	62.4	56.7	31.9	30.6	29.8	22.3	32.3	23.4	22.9	22.5	23.2	24.6	20.4	23.8	22.5	22.3	33	31	29.6	28.9	28	27.8	30.4	30.9	21.4	19.2
AtRAF43	144.2	163.9	158	157.9	147	150.8	152	157.5	165.8	161.8	181.2	168.9	166.6	196.8	194.7	180.5	190	180.9	108	115.8	121.7	47.8	***	52.2	48.6	27.7	28.4	28.1	25.9	34	25.5	24.8	23.8	26.3	24.8	27.2	24.6	26.5	24.6	29.1	29.1	27.9	28.7	27.5	29.4	29.1	29.4	18.9	20.1
CsRAF36-1	130	143.4	129.5	133.8	126	132.3	127.6	127.6	177.6	164	166.5	160.7	167.2	178.5	167.7	185.3	170.1	171.1	85.4	90.8	92.6	50	69.6	***	61.1	31.4	31.3	32.7	23.4	32	22.4	24	23.8	24.4	22.4	25.4	24.2	22.6	24.2	33	27.5	27.9	29.7	28.2	28.1	31.7	29.9	22.1	19.9
CsRAF36-2	134	142.4	136.8	144.6	126.9	140.3	130.8	144.7	177.6	159.6	178.4	150.9	162.3	177.1	172	170.8	179.8	177	90.1	98.6	94.8	61	78.4	49.6	***	30.7	30.8	32.4	21.6	30.3	21.6	21.6	23.3	25.4	23.5	23.9	22.5	23.9	22.3	30.5	28.8	29.1	26.6	29.7	27.3	30.4	27.9	21.2	22.2
AtRAF22	108.7	112.9	108.5	108.5	108	113.5	114.8	114.3	147.8	145.5	150.3	143.1	123.7	136.6	142.2	135.8	132.5	125.9	102.3	113.7	108.1	147	158.8	139.2	140.5	***	88.1	73.7	29.2	31	27	26.5	27.7	29	27.3	28	26	26.3	27.5	32.1	31.5	29.6	29.5	30.7	29.6	29.9	30.7	19.5	18
AtRAF28	108.7	110.5	111	111	111.7	117.4	114.8	119.6	153.3	145.5	150.9	143.6	121.4	132.9	138.7	136.2	134.1	121.9	99.2	109.8	106.4	144.7	162.5	140.9	141.7	12.2	***	72.3	28.9	31	26.7	28.2	28.6	28.6	29.6	28.6	26.9	24.5	28.4	30.8	31.2	29.9	28.9	28.5	29.9	30.1	33.2	22.6	18.4
CsRAF22	111.2	111.7	106.2	107.3	109.2	111	113.5	116.9	155.2	137	145.2	144.8	139.5	149.6	151.3	139.6	143.5	126.4	100.2	111.3	106.9	151.5	165.3	136	140.5	28.5	31.4	***	29.1	30.3	26.2	28.6	28.3	28.3	27.4	28.8	27.1	28.3	27.1	31.3	29.4	27.6	29.2	28.2	28.6	29.1	30.7	18.2	21.1
AtRAF16	147.8	160.6	161.3	145.1	149.1	157.6	161.3	154.2	179.7	173.9	183.5	174.1	196	211	200	219	212	198	152.3	175.3	155.5	212	197.3	207	214	177	179	178.1	***	78.5	42	33.6	34.1	34	35.3	32.6	27.9	28.5	30.4	26.1	27.5	24.6	26.9	25.1	24.9	26.5	25.1	20	21.4
AtRAF40	152.7	143.4	168.7	152.7	146.6	154.9	157	159.3	171.7	163.5	167.3	158.8	121.4	132.5	125.5	123.9	130.3	125.6	143.4	144.6	149.9	133.3	131.5	133.3	144	142.8	135.5	139	22.2	***	77.8	73.7	74.7	74.4	73.7	75.8	68.4	68.7	68.7	30.6	30.3	30.3	30.6	31.3	30.6	33.3	34	21.9	28.6
CsRAF16	161.5	163.6	181.7	160.2	158.4	169.8	179	170.8	183.1	177.4	181.8	175.1	215	227	213	222	219	210	161.4	183	164.4	218	197.9	213	218	186.5	184.4	177.4	89.3	24.7	***	33.9	33	32.6	33	34.9	30.2	28.1	28.4	26.4	25.9	25.9	25.8	24.1	22.9	26.5	25.1	18.1	19.7
AtRAF18	147	151.5	159.3	143.8	156.1	159.3	157.2	156.6	188.2	172.5	173.9	178.6	195	212	198	201	195	204	157.1	169.2	157.5	202	196	193.7	200	180.4	185.1	181.5	133.8	31.1	133.3	***	71.1	47.5	42.5	45.4	31.9	27.9	29.7	26.4	26.5	24.4	28.7	25.5	28.3	26.8	27.9	16.6	21.1
AtRAF20	152.8	155.2	159.9	146.2	154.1	160.6	159.9	161.4	191.3	167.5	193	194.1	218	231	211	231	209	209	151.4	164.7	157.5	197	197	184.2	195.2	190.4	190.9	181	137.7	29.6	137.5	33.1	***	44.1	38.4	43	32.2	29.2	27.9	26.6	27.2	25.4	27.4	26.3	28.6	28.6	28.6	20.2	21.8
CsRAF18	154.9	155.5	162.1	146.2	156.1	160.6	155.8	155.2	182.6	177.6	174.1	172	196.5	209	200	199	201	199	157.7	173.9	158	218	194.1	200	200	172	180.1	167.7	142.2	30.7	138.9	88.7	92.2	***	39.6	43.1	28.9	25.5	27.2	27.5	26.7	28.4	28.7	27.7	28.1	27.5	28.9	21.4	21.6
AtRAF24	148.3	155.5	161.4	147.5	151.5	157.9	163.6	158.7	185.2	172.1	174.1	176	209	218	216	221	200	208	165.4	179.8	161.3	199	187.8	194.7	195	193.2	187.2	187.7	130.5	32.2	139.2	99	105.6	109.8	***	47	30.6	26.7	27.7	25.8	27	25.4	27.9	26.3	27.5	26.8	26.9	20.6	19.2
CsRAF24	145.2	157	162.3	146.3	150.2	156.6	152	151.4	187.7	174.2	180.7	173.4	198	214	208	205	202	214	154.6	170.6	149.2	214	194.6	197.9	196.8	183	177.6	184.1	134.9	29.6	133.3	98.6	105.4	104.9	83.5	***	28.2	26.9	28.4	27.2	25.9	27.1	26.6	26.3	28.1	27	26.1	19.1	22.6
AtRAF35	158.4	161	160.8	148.4	154.7	161.5	160.8	164.7	165.6	162.6	180.6	178.1	205	222	218	209	205	217	157.2	164.5	168.8	219	198	213	216	191.8	187.9	192.4	146.7	37.1	149.2	138.9	143.8	163.4	153.8	155.8	***	53.7	31.2	26.6	27.2	23.1	25.6	26	28.6	25.7	27.4	17.6	20.9
CsRAF35	162.7	161.3	174	163	169.1	169.1	170.7	175.3	192.3	174.8	197	201	207	218	214	221	208	220	166.4	172.4	170.3	205	197.9	209	221	196.7	186.3	193.3	163.8	39.7	162.8	152.5	160.3	177.9	162.4	165.1	59.7	***	27.9	26.6	28.3	25.9	28.2	27.5	28.1	26.2	29.2	20.8	23.9
AtRAF42	165.1	173.6	177.8	159.3	168.8	173.5	168.1	169.8	206	179.5	195.6	199	219	227	216	223	205	211	159.7	173.9	165.3	215	202	211	211	177.6	180.1	174.9	148.5	39.7	155.1	146.8	157.9	156.5	162.1	158	150.8	173	***	24.2	27.2	27.9	26.4	27	26.5	27.8	28.6	19.5	20.3
AtRAF26	147	134.6	143.3	134.6	135.1	134.6	132.9	129.7	172.2	140.9	155.8	136.8	135.6	140.9	151.4	138.3	139.8	133.1	130.4	138.1	141.4	134	144.1	135.4	133.8	121.9	130.7	130.3	165.3	151.1	175.9	169.2	165.1	159.4	170.1	171.6	170.4	172.7	168.6	***	78.6	70.9	69.8	66.2	65.9	64.6	63.2	23.6	24.2
AtRAF39	138	138	139.7	131.3	135.1	129.7	138	128.2	156.3	137.3	164.3	140.3	147.4	156.3	156.7	141.9	142.9	137.3	127.3	131.7	138.1	156.3	154.4	156.3	145	125.6	130.2	139.9	177.4	153.1	181.7	179	174.7	172.6	173.5	181.7	174	178.2	174.1	23.8	***	72.2	70.9	65.1	65.1	65.1	62.4	22	22
CsRAF39-1	146.4	131.9	142.7	140.9	136.2	139.1	139.1	135.7	166.1	147.1	160.8	140.9	150.3	167.8	164.3	157.2	162.1	152.6	121.8	129.1	130.7	149.3	150.6	152.4	154.4	138.4	139.9	152	181.6	142.7	189.8	178.3	180.4	180.4	181.3	178.6	172	179.6	177.7	35.3	32.5	***	66.7	64.1	65.2	64.4	61.9	19.6	19.6
CsRAF39-2	148.2	140.3	144.5	132.5	136.3	137.4	142.7	134.1	168.1	143.3	162.7	144.5	141.9	145.5	157.5	153.5	151.9	149.4	127.9	129.1	137	165.9	158.7	157	161	137.4	144	141.4	168	148.4	177.6	163.5	175.2	165.4	166.2	171.4	168.9	166.5	170.6	36.3	35.6	40.4	***	62	62.9	60.8	62	20.9	20.7
AtRAF38	135.8	140.3	146.7	139.7	135.3	134.8	134.8	129.6	180.9	162.5	167.9	151.6	155.8	174.4	171.3	168.7	171.1	149.4	130.4	134.6	136.2	145.7	153.6	154.1	157	132.1	134	142.4	180.7	145.2	190.7	175.6	173.7	171.8	183	171.6	194.7	190.9	171.3	41.5	40.1	35.8	40.1	***	84.7	79	59.8	23.4	23.4
CsRAF38	135.8	133.2	134.8	128.5	130.4	131.6	136.4	121.3	168.8	150	157.3	140.3	146.1	158.3	157.5	151.4	151.9	133.4	128.2	134	122.6	147.4	149.1	147.4	151.3	133.8	132.4	138.3	178.4	147.1	182	165.4	163.5	165.4	165.1	165.6	185.7	180.2	159.4	40.4	38.5	36.5	38.5	15.6	***	82.1	60.8	21	20.8
AtRAF33	135.8	136.5	136.4	130.1	135.3	130.1	136.4	118.2	173.2	153.8	161.2	149.2	141.4	154.8	154	146.5	147.5	131.6	123.7	130.6	126	140.4	151.2	143.3	147	132	133.4	137.8	166.1	139.1	173.5	175.2	177.3	159.9	179.8	171.4	178.8	180.8	161.2	43.8	39	37.9	42.8	23.5	18.5	***	60.5	22.9	24.7
AtRAF48	139.7	139.1	147	138	133.4	139.7	138	136.3	162.2	143.9	149.3	139.7	136.4	150.8	149.6	151.3	154.1	155.7	126.4	129.7	128.8	145.8	143.4	152	155.2	126.4	128.1	133.2	177.8	137.3	170	171.7	175.8	164.1	163	168.1	161.2	160.1	163.5	50	48.9	46.3	46.8	43.9	44.8	45.9	***	21	22
AtRAF23	180.8	182.2	175.2	167.7	169.1	175.2	175.2	174.5	195.2	167.7	200	201	215	216	215	209	210	206	154.4	175.3	185.9	211	196	206	206	222	217	221	234	183.4	261	236	218	238	237	253	243	260	270	188.1	201	217	209	185.9	178.4	189.5	204	***	79.5
CsRAF25	167	166.4	174.5	160.2	163.6	169.5	167.1	164	182.7	167.1	188.9	183.6	206	209	206	201	201	194	157.9	174.7	190.5	211	201	207	206	216	212	215	220	159.5	229	227	214	229	243	232	230	252	253	184.8	195	211	203	175.9	171	179	200	24.3	***
AtRAF25	178	184.9	183.3	167.7	171.6	175.2	175.2	174.5	192.1	170.2	198	184.4	213	216	220	212	217	224	171.8	194.9	194.1	216	200	214	204	222	223	241	240	183.4	250	245	231	244	249	255	254	258	276	180.5	194.3	209	204	183.5	176.1	187	199	27.4	21.2
AtRAF46	183.6	184.9	195.2	175.2	176.8	183.3	186.1	188.3	183.4	170.2	192.5	184.4	220	223	213	210	217	227	169.5	189.6	196.9	216	204	224	215	222	223	238	243	180.5	249	239	230	240	254	257	236	243	255	195	212	227	223	188.4	180.7	194.9	211	32	26.1
CsRAF27	178.5	175.4	179.5	169.5	171.1	169.1	160.4	169.1	174.8	180.2	175.8	183.1	171.3	175.8	183.7	188.6	185	179.2	149	173.5	171	201	181.4	187.4	176.1	181.2	175.4	188.6	204	158.1	219	210	207	204	213	204	221	224	221	165.6	175.1	178	186.1	172.8	161.1	168.3	177.8	92	86.6
CsRAF47	179.2	179.2	192.5	181.3	172.4	175.1	170.4	183.1	184	185.3	180.5	178.1	184.9	191.7	187.7	192.8	196.1	199	150.7	171.3	177.3	216	206	203	197.2	197.8	186.2	195.2	212	158.1	224	219	221	215	222	218	232	237	223	166.4	179.7	179.6	178.4	163.6	160.1	165	184.1	91.3	87.2
AtRAF27	168.5	168.8	167.5	165	164.9	172.1	163.1	171.5	166.3	170.4	169.8	174	179.9	182	195	186.5	194.5	187.9	151.4	171.3	169.5	208	189.8	205	187.5	191.5	192.2	200	216	160.4	226	218	210	224	232	230	233	241	244	157.6	168.3	179.2	171.5	163.4	161.9	166.2	172.4	91.3	89.9
AtRAF47	174.6	177.2	174.5	160.8	164.3	164.6	158.3	171.5	175.4	182.8	183.6	183.8	209	207	200	196.2	192.9	197.3	155.2	169.2	169.5	226	195.5	212	199	180.9	179.4	190.5	216	162.8	233	229	223	222	232	217	240	255	244	161.5	177.2	195	195.1	170.1	166.5	168.3	188.6	91.4	87.4
AtRAF17	138.4	142.1	140.9	137.3	137.9	144.5	146.4	138.5	140.9	149	144.9	141.5	172.2	169.5	173.4	168.7	171.4	174.8	134.3	149.5	143.1	198	183.8	173.1	190.5	161	156.4	171.1	195	146	208	197	199	196	195	185.8	203	215	204	165.2	166.4	175.9	184.5	165.4	156.3	159.2	170.7	116.2	118.7
AtRAF7	142.7	140.9	156	154	137.4	145	156	155.4	157.3	141.5	143	138.2	188.3	190	192	182.3	180.6	188.4	143.7	158.5	151.5	202	182	194.7	187.1	190.4	193.2	196.1	246	117.9	244	246	244	244	243	250	254	258	262	157.3	166.6	170.3	167.2	166.9	156.4	159.4	167.2	200	205
AtRAF8	128	129.5	138.2	140.2	126.8	133.2	140.2	141.6	143.5	134.5	136.2	131.3	186.6	192.4	192.4	172.9	180.9	182.6	134.7	147.9	139.7	191.2	169.7	182.9	169.2	184.3	184.9	191.5	250	112.1	241	218	233	241	244	250	265	257	246	140.3	146.1	162.6	154.5	148.4	141.5	142.6	156.4	204	200
AtRAF9	144.5	142	153.1	153.1	142.1	148	157.1	156.4	156.5	149.2	150.8	135.5	192.1	192.3	196.4	186.1	195.8	196.8	149.5	168.3	148.5	195	190.7	198	191.8	177.6	182.1	188.8	227	117.9	231	227	240	243	233	234	264	254	241	157.9	167.2	179	169.7	167.5	153.4	159.9	173.8	208	205
AtRAF10	133.9	141.4	152.6	148.7	132.9	145.6	148.7	148.1	155.9	143.8	140.4	136.6	195.3	196.3	186.8	186.2	190	180.1	152.7	166	155.1	206	186	194.7	195.6	179.9	186.6	191.5	240	123.9	238	239	255	238	241	238	261	282	255	157.3	166.6	180.6	173.2	170.9	162	163.2	175.3	215	202
AtRAF11	132.8	137.1	147.5	147.5	130.2	142.6	147.5	146.9	158.7	144.4	145.8	140.3	196.3	195.3	197	188.5	186.6	180.4	147.8	163	146.9	197	184.4	187	188.1	167.2	175	181.4	238	116.8	234	233	244	231	230	227	250	268	238	154.4	171.5	175.2	170	167.4	156.6	157.7	170	213	209
CsRAF10	143.3	147.6	159.7	155.7	144.4	156.3	159.7	159.1	165.1	144.9	149.5	148.8	192.7	198	196	189.5	184.1	182.9	151.9	163.1	156	200	182.6	192.6	195.6	194.3	196	191.6	254	130.3	234	238	243	243	234	232	250	276	249	163.6	169.2	187.9	175.9	175.7	163.2	166.3	182.4	218	203
AtRAF12	141.5	151.1	173.8	164	153.4	167.1	161.7	161.1	175.3	169.1	164.9	170.1	191.6	191.7	196	210	192.2	195	155.8	173.1	162.2	241	207	228	223	201	188.9	207	253	137.2	262	250	265	270	254	240	279	255	262	171	171.3	181.1	183.7	160.7	155.8	160.7	178.4	221	226
AtRAF15	139	152.7	149.4	139.6	135.9	144	147.3	146.7	200	167.4	163.5	166.8	200	201	190.8	190.2	195.3	207	143.3	160.1	140.9	215	190.3	191.3	187.7	188.4	180.3	195	273	136.4	287	267	285	265	276	273	289	317	294	163.9	181.2	182.6	186.4	171.6	167	168.2	184	244	214
CsRAF15	144.8	165.5	149.4	141.5	141.5	144	149.4	152.9	193.7	156	158.7	157.4	197	200	190.3	200	205	204	147	161.5	144.3	214	195	202	193.8	197.2	186.1	195	273	146.2	287	276	268	274	268	265	282	291	299	159.7	178.8	182.6	184	166.5	162.8	164	186.4	226	206
AtRAF13	140.9	152.7	149.4	145.3	147.5	150	151.4	155	190.7	162.7	169.5	180.9	189.6	188.2	180	196.8	196	197	139.7	155.3	143.8	219	200	202	182.9	181.1	171.6	193.5	285	146.2	307	276	262	282	279	279	277	301	296	170.1	188.6	187.9	189.5	169.2	164.5	161.6	181.4	246	219
AtRAF14	149.7	171.2	154.4	150.1	146.2	157.2	161.1	151.5	183.4	161.3	163.2	168.1	145.8	145.8	137.7	151.7	154.8	154.9	138.5	142.1	136.8	170.4	165.9	161	152	162.2	156.1	162.2	163.5	135.2	164.2	162.4	165.5	168.6	168	155.2	171.2	172.6	165.3	155.4	169.5	162.1	150.9	162.4	154.2	166.7	154.4	216	197.6
AtRAF4	139.1	139.2	149.4	151.4	143.9	146.3	145.7	146.9	152	145.6	161.5	146.6	177.6	176.6	183.6	191.9	179.9	183.7	145.4	154	159.6	209	196.7	217	206	178.3	171.3	177.4	292	125.9	277	284	311	270	296	270	298	319	317	166.8	176.8	180.4	182.9	177.4	165.6	166.8	179.4	220	212
AtRAF5	143.3	144.8	150	148.7	148.3	152.6	154	153.3	147.7	141.4	163.3	151.3	174.1	168.6	179.2	178.3	175.3	170.1	144.8	155.1	159.4	219	195	212	219	189.8	184	193.2	296	121.8	313	289	313	284	292	279	309	325	335	165	172.7	178.4	172.3	174.5	162.8	164	169.2	216	212
CsRAF4	140.9	142.5	145.6	151.9	149.5	148.1	153.2	156.6	154.3	153.5	157.9	153.6	183.6	181.8	186.9	185.1	176	188.5	145.9	151	167.4	219	195.6	222	215	189.9	188.3	200	292	124.9	287	291	309	285	303	284	296	305	330	175.7	179.2	189.7	187.7	183.3	172.2	169.2	179.6	209	206
CsRAF2	126.5	128.4	154	147.5	139.1	133.1	135.8	142.1	161.2	146.2	155.1	150.1	181.5	185.2	188.6	183.5	192.3	180.4	147.2	157.5	160.7	219	205	209	200	188.1	186.5	193.7	282	127.5	303	289	311	292	299	287	317	313	311	165.3	177.4	184.9	176.8	181.3	179.2	178.2	167.5	230	214
CsRAF3	131.5	135.4	157.1	155	145.2	147.7	155	160.8	161.6	156.8	168.2	149.7	175.6	174.7	196	189.9	191.3	188.7	135.4	151.2	145.8	212	195.5	207	197	182.1	176.7	181.2	292	131.4	305	299	305	291	303	294	321	311	323	153.4	166.5	178	165.2	163.2	156.2	150.2	165.2	209	211
AtRAF6	138	143.1	163	163	156.1	152.6	165.2	152	179	158.3	160.3	161.8	179.4	183.6	193.1	192.1	184.6	180	149.5	155.6	162.5	219	205	194.5	195	196	200	194.3	281	132.6	271	291	303	296	296	305	309	311	299	169.2	179.2	180.6	175.3	162.7	148.9	155.2	179.6	211	213
CsRAF6	127.8	129.8	161.2	161.2	146.3	151.9	156.4	151.2	161.8	153.8	170.5	149.9	164.2	171.7	175.9	185.1	176.2	192.8	144.6	155.6	148.7	221	196.5	202	191.8	200	199	207	282	126.4	282	279	292	284	299	281	298	311	325	171.8	183.1	180.3	172.3	161	151.6	154.7	171.7	224	208
CsRAF1-1	136.2	132.8	153.5	149.5	144.5	147.6	151.5	157	148.6	153.2	159.9	155.3	182.5	182.8	173.9	184.3	176.6	179.3	146.6	159.2	153.9	200	188.8	200	198	176.1	176.7	169.7	264	130.3	264	261	260	253	271	273	265	261	281	162.7	172.4	184.9	179.4	163.5	158.4	163.4	173	209	207
CsRAF1-2	145.4	132.5	175.3	162.9	159.5	162.9	162.9	162.2	170.5	167.1	174.1	156	173.1	182	174.7	187.4	183.1	171.9	148.7	159.9	152.6	215	195.4	199	193.8	187.2	183.4	186.1	285	137.1	274	303	299	273	284	298	301	292	294	169.1	177.3	188.1	171.2	164.5	155.3	154.6	175.5	218	209
AtRAF2	192.5	194.1	191.6	196.1	186	187.4	197	190.5	217	186.7	218	212	332	313	317	317	325	296	229	237	239	285	274	261	270	277	273	284	328	160.9	344	335	311	362	352	332	368	368	383	222	221	246	234	246	220	240	221	352	352
AtRAF3	210	203	202	207	203	207	202	206	217	204	232	204	294	292	301	289	294	268	216	232	222	274	253	268	273	267	245	303	344	183	315	354	374	368	383	371	403	371	377	241	245	258	265	233	226	232	249	313	319
AtRAF1	208	212	236	241	230	246	224	234	227	209	210	228	273	264	296	292	276	270	229	238	209	289	282	282	311	281	253	276	393	193.8	362	337	323	330	357	380	407	368	354	257	265	252	241	237	219	221	262	309	303
	AtRAF31	CsRAF31	AtRAF32	AtRAF41	AtRAF34	CsRAF34	CsRAF41-1	CsRAF41-2	AtRAF44	AtRAF45	AtRAF37	CsRAF37	AtRAF21	AtRAF29	CsRAF29	AtRAF30	CsRAF30-1	CsRAF30-2	AtRAF19	CsRAF19-1	CsRAF19-2	AtRAF36	AtRAF43	CsRAF36-1	CsRAF36-2	AtRAF22	AtRAF28	CsRAF22	AtRAF16	AtRAF40	CsRAF16	AtRAF18	AtRAF20	CsRAF18	AtRAF24	CsRAF24	AtRAF35	CsRAF35	AtRAF42	AtRAF26	AtRAF39	CsRAF39-1	CsRAF39-2	AtRAF38	CsRAF38	AtRAF33	AtRAF48	AtRAF23	CsRAF25
[truncated: 31 more columns]

## Sheet: ZIK
Additional file 3: Sequence similarity analysis of MAPK cascade genes between Arabidopsis and cucumber.
Pair Distances of Untitled ClustalW (Slow/Accurate, Gonnet)
	Percent Similarity in upper triangle
	Percent Divergence in lower triangle
	AtZIK11	CsZIK11	AtZIK5	AtZIK7	AtZIK6	AtZIK10	CsZIK6	CsZIK5	AtZIK8	CsZIK8-2	CsZIK8-1	AtZIK3	CsZIK4-2	AtZIK4	AtZIK9	CsZIK4-1	CsZIK4-3	AtZIK2	CsZIK2	CsZIK1	AtZIK1
AtZIK11	***	61.8	45.7	46.5	44.4	43.6	46.1	47.5	57	47.6	61.3	44.4	51	51.6	47.8	48.8	45.9	44	45.3	44	44	AtZIK11
CsZIK11	48.6	***	43.7	44.7	42.3	45.2	40.1	42.9	57	46	60.3	41.9	46.6	46.1	50.4	44.6	43.6	40.3	41.9	36.8	42.4	CsZIK11
AtZIK5	86.6	87	***	78.8	48.3	49	48.3	52	52.2	41.2	56	39.5	42.7	43	44.9	43	40	37	38.8	36.3	39.5	AtZIK5
AtZIK7	87.2	89.6	23.2	***	47.9	49.4	48.5	53.3	52.5	40.4	55.3	37.9	41.7	43.6	45.9	40.6	44	37	39	38.1	38.6	AtZIK7
AtZIK6	91.1	91.7	81.3	82.6	***	72.3	55.1	52.2	50.6	42.3	56.3	38.4	41	38.9	42.1	41.7	40.1	35.7	38.9	36.4	41.3	AtZIK6
AtZIK10	90.1	86	78.8	78.6	31.8	***	57.8	52.5	49.7	42	56	37.4	43.1	43.3	42.5	42.2	41.4	39.3	40.1	36.1	38.7	AtZIK10
CsZIK6	86.4	94	75.8	79.1	56.6	59.1	***	50.5	51.6	43.6	55.7	34.1	35.9	36.7	43.9	37	37.2	37.5	37.1	36	42.8	CsZIK6
CsZIK5	87.2	90.1	74.5	73	70.4	68.4	73	***	50.3	41.5	53.7	36.5	33.7	34.7	43.9	30.7	37.2	38	34.7	37.5	41	CsZIK5
AtZIK8	57.8	57	67.7	68.4	72	68.9	73.3	75.3	***	70.1	74.7	53.2	53.8	57.3	55.1	55.1	53.8	50	52.5	51	53.2	AtZIK8
CsZIK8-2	54.2	58.5	71.7	72.5	68.1	66.4	81	90.2	32.3	***	69	42.3	42.8	43.9	41.8	43.9	43.1	41.5	41.2	39.9	41.2	CsZIK8-2
CsZIK8-1	50.2	51.3	61	62.5	62.2	59.3	67.4	70.1	29.5	38.2	***	54	59.3	58.7	54.7	57.3	56	52.7	53.3	52.3	53	CsZIK8-1
AtZIK3	85.6	86.1	105.3	108.6	109.5	107.4	114.3	110.1	70	68.3	68.8	***	54.7	51.5	56.9	51.7	48.2	37.8	38	38.3	43.7	AtZIK3
CsZIK4-2	82.8	83.7	94.5	96.8	99.6	96.9	107.1	112.2	64.8	68.4	60.4	61.1	***	54.9	63.2	56	53.1	41.5	39.7	39.1	43.5	CsZIK4-2
AtZIK4	80.6	84.7	98.7	100.1	108.4	98	112.8	114.9	62.1	64.8	56.3	74.8	62.8	***	74.4	59	52.3	42.2	39.7	38.6	44.8	AtZIK4
AtZIK9	63.1	66	85.2	81.3	92.1	89.3	93.5	89	68.8	71.2	68.3	65.5	45.4	27.4	***	64.2	58.7	45.1	47.4	43.9	44.7	AtZIK9
CsZIK4-1	82.5	86.4	99.8	103.2	100.5	96.3	105.3	105.1	63.2	65.2	59.6	73.2	66.3	52.1	41.8	***	59.5	41.9	39.7	39.1	45.7	CsZIK4-1
CsZIK4-3	77.9	85	95	90.7	100.9	93.7	105.8	107.7	65.5	69.8	62.6	71.7	65.4	61.9	52.1	50.7	***	40.6	40.8	37	42.8	CsZIK4-3
AtZIK2	93.2	99.3	106.1	106.4	108.9	101.3	113.3	116.4	71.8	68.6	69.8	107	105.3	104	81.7	103	93.2	***	61.1	52.2	51.7	AtZIK2
CsZIK2	90.1	104.3	105.3	101.3	104.9	98.8	107.2	108.4	74	74.7	67.2	106.8	101.5	100.5	73.2	106.3	90.2	49.1	***	53.2	55.7	CsZIK2
CsZIK1	92.4	103.2	101.6	99.6	106	104.3	107.6	111.5	72.9	71.3	69.2	98	99.9	106.7	77.1	106	91.7	63.5	65.2	***	53	CsZIK1
AtZIK1	86	95.6	105.6	106.2	107.7	102.5	97.9	106	74.8	70	69.6	99.2	94.9	99.4	77.7	97.5	93.8	71.7	63.7	66.8	***	AtZIK1
	AtZIK11	CsZIK11	AtZIK5	AtZIK7	AtZIK6	AtZIK10	CsZIK6	CsZIK5	AtZIK8	CsZIK8-2	CsZIK8-1	AtZIK3	CsZIK4-2	AtZIK4	AtZIK9	CsZIK4-1	CsZIK4-3	AtZIK2	CsZIK2	CsZIK1	AtZIK1
