# Supplementary material for: Genome-wide identification of MAPK, MAPKK, and MAPKKK gene families and transcriptional profiling analysis during development and stress response in cucumber
Source: BMC Genomics. 2015 May 15;16(1):386. doi: 10.1186/s12864-015-1621-2 (PMC4432876; doi:10.1186/s12864-015-1621-2)
Supplement: Additional file 9: — The nomenclatured gene name, locus ID and intron number of MAPK cascade genes from cucumber, Arabidopsis and rice. [file 12864_2015_1621_MOESM9_ESM.xls]

## Sheet: Sheet1
Additional file 5:
The nomenclatured gene name, locus ID and intron number of MAPK cascade genes from cucumber, Arabidopsis and rice.
Clade	Gene Name	Locus ID	No. of introns	Arabidopsis orthologue	AGI no.	No. of introns	Rice orthologue	locus	No. of introns
A	CsMPK3	Csa1M479630.1	5	AtMPK3	At3g45640	5	OsMPK3	LOC_Os03g17700	5
A	CsMPK6	Csa6M365750.1	5	AtMPK6	At2g43790	5	OsMPK6	LOC_Os06g06090	5
B	CsMPK4-1	Csa5M152810.1	5	AtMPK4	At4g01370	5	OsMPK4	LOC_Os10g38950	5
B	CsMPK4-2	Csa6M006730.1	5	AtMPK4	At4g01370	5	OsMPK4	LOC_Os10g38950	5
B	CsMPK13	Csa1M077220.1	5	AtMPK13	At1g07880	4
C	CsMPK1	Csa2M361890.1	4	AtMPK1	At1g10210	2
C	CsMPK7	Csa4M045070.1	2	AtMPK7	At2g18170	2	OsMPK7	LOC_Os06g48590	2
D	CsMPK9-1	Csa1M024990.1	10	AtMPK9	At3g18040	10
D	CsMPK9-2	Csa5M002030.1	10	AtMPK9	At3g18040	10
D	CsMPK9-3	Csa1M042720.2	8	AtMPK9	At3g18040	10
D	CsMPK16	Csa6M061230.1	9	AtMPK16	At5g19010	9	OsMPK16	LOC_Os11g17080	9
D	CsMPK19	Csa4M082320.2	9	AtMPK19	At3g14720	9
D	CsMPK20-1	Csa6M179480.1	9	AtMPK20	At2g42880	9	OsMPK20-1	LOC_Os01g43910	9
D	CsMPK20-2	Csa6M423420.1	9	AtMPK20	At2g42880	9	OsMPK20-1	LOC_Os01g43910	9
A	CsMKK2-1	Csa1M589750.1	7	AtMKK2	At4g29810	7
A	CsMKK2-2	Csa2M000340.1	7	AtMKK2	At4g29810	7
A	CsMKK6	Csa2M000780.1	7	AtMKK6	At5g56580	7	OsMKK6	LOC_Os01g32660	7
B	CsMKK3	Csa3M839800.1	8	AtMKK3	At5g40440	8	OsMKK3	LOC_Os06g27890	8
C	CsMKK4	Csa3M651720.1	0	AtMKK4	At1g51660	0	OsMKK4	LOC_Os02g54600	0
D	CsMKK9	Csa1M042980.1	0	AtMKK9	At1g73500	0
MEKK	CsMEKK1	Csa2M021750.1	17	AtMAPKKK1	At1g09000	16	OsMAPKKK15	LOC_Os08g32600	16
MEKK	CsMEKK3	Csa6M483320.1	10	AtMAPKKK3	At1g53570	10	OsMAPKKK16	LOC_Os04g35700	10
MEKK	CsMEKK4-1	Csa3M182770.1	10	AtMAPKKK4	At1g63700	10	OsMAPKKK9/OsMAPKKK10	LOC_Os02g44642/LOC_Os04g47240	10
MEKK	CsMEKK4-2	Csa5M166980.1	10	AtMAPKKK4	At1g63700	10	OsMAPKKK9/OsMAPKKK10	LOC_Os02g44642/LOC_Os04g47240	10
MEKK	CsMEKK5-1	Csa6M490220.1	11	AtMAPKKK5	At5g66850	10	OsMAPKKK11/OsMAPKKK18	LOC_Os07g02780/LOC_Os03g55560	10
MEKK	CsMEKK5-2	Csa2M360650.1	10	AtMAPKKK5	At5g66850	10	OsMAPKKK11/OsMAPKKK18	LOC_Os07g02780/LOC_Os03g55560	10
MEKK	CsMEKK8	Csa5M385380.1	7	AtMAPKKK8	At4g08500	7	OsMAPKKK22/OsMAPKKK28	LOC_Os03g49640/LOC_Os03g15570	7
MEKK	CsMEKK12	Csa6M425140.1	16	AtMAPKKK12	At3g06030	16	OsMAPKKK15	LOC_Os08g32600	16
MEKK	CsMEKK13	Csa1M532310.1	0	AtMAPKKK13	At1g07150	1	OsMAPKKK73	LOC_Os03g18170	3
MEKK	CsMEKK15	Csa6M513560.1	1	AtMAPKKK15	At5g55090	0
MEKK	CsMEKK17-1	Csa2M416770.1	0	AtMAPKKK17	At2g32510	0
MEKK	CsMEKK17-2	Csa7M043040.1	1	AtMAPKKK17	At2g32510	0
MEKK	CsMEKK20	Csa7M430790.1	1	AtMAPKKK20	At3g50310	0
MEKK	CsMEKK21-1	Csa6M490950.1	0	AtMAPKKK21	At4g36950	0
MEKK	CsMEKK21-2	Csa2M278170.1	0	AtMAPKKK21	At4g36950	0
MEKK	CsMEKK21-3	Csa7M378450.1	0	AtMAPKKK21	At4g36950	0
MEKK	CsMEKK21-4	Csa7M407720.1	0	AtMAPKKK21	At4g36950	0
MEKK	CsMEKK21-5	Csa3M829110.1	0	AtMAPKKK21	At4g36950	0
RAF	CsRAF1-1	Csa6M450400.1	14	AtRAF1	At5g03730	14	OsMAPKKK3	LOC_Os02g32610	15
RAF	CsRAF1-2	Csa3M749850.1	14	AtRAF1	At5g03730	14	OsMAPKKK3	LOC_Os02g32610	15
RAF	CsRAF2	Csa1M574260.1	13	AtRAF2	At1g08720	12	OsMAPKKK1	LOC_Os03g06410	12
RAF	CsRAF3	Csa4M646020.1	12	AtRAF3	At5g11850	12	OsMAPKKK4	LOC_Os02g12810	11
RAF	CsRAF4	Csa1M042730.1	12	AtRAF4	At1g18160	12	OsMAPKKK6/OsMAPKKK7	LOC_Os02g50970/LOC_Os06g12590	12
RAF	CsRAF6	Csa3M892210.1	13	AtRAF6	At4g24480	13	OsMAPKKK14	LOC_Os04g52140	13
RAF	CsRAF10	Csa6M330990.1	12	AtRAF10	At5g49470	12	OsMAPKKK5	LOC_Os12g37570	12
RAF	CsRAF15	Csa6M154510.1	15	AtRAF15	At3g58640	15	OsMAPKKK40	LOC_Os01g48330	14
RAF	CsRAF16	Csa3M133150.1	8	AtRAF16	At1g04700	7	OsMAPKKK23	LOC_Os12g40279	48
RAF	CsRAF18	Csa6M136540.1	7	AtRAF18	At1g16270	7	OsMAPKKK21	LOC_Os07g25680	7
RAF	CsRAF19-1	Csa6M511830.1	2	AtRAF19	At1g62400	2	OsMAPKKK45	LOC_Os06g43030	2
RAF	CsRAF19-2	Csa1M046040.1	2	AtRAF19	At1g62400	2	OsMAPKKK48	LOC_Os01g01740	2
RAF	CsRAF22	Csa2M070870.1	1	AtRAF22	At2g24360	1	OsMAPKKK32/OsMAPKKK37	LOC_Os08g12750/LOC_Os04g51950	1
RAF	CsRAF24	Csa1M057040.1	7	AtRAF24	At2g35050	7	OsMAPKKK21	LOC_Os07g25680	7
RAF	CsRAF25	Csa7M051390.1	10	AtRAF25	At2g43850	11	OsMAPKKK75	LOC_Os02g39560	11
RAF	CsRAF27	Csa1M467120.1	11	AtRAF27	At4g18950	11	OsMAPKKK72	LOC_Os01g54480	11
RAF	CsRAF29	Csa3M002480.1	14	AtRAF29	At4g35780	14
RAF	CsRAF30-1	Csa7M017160.1	15	AtRAF30	At4g38470	15	OsMAPKKK17	LOC_Os09g37230	15
RAF	CsRAF30-2	Csa6M058190.1	14	AtRAF30	At4g38470	15	OsMAPKKK26	LOC_Os07g29330	13
RAF	CsRAF31	Csa3M728150.1	5	AtRAF31	At5g01850	4	OsMAPKKK42	LOC_Os03g60150	5
RAF	CsRAF34	Csa1M003510.1	5	AtRAF34	At5g50180	5
RAF	CsRAF35	Csa2M049880.1	12	AtRAF35	At5g57610	7	OsMAPKKK35	LOC_Os02g54510	7
RAF	CsRAF36-1	Csa6M517390.1	2	AtRAF36	At5g58950	2	OsMAPKKK61	LOC_Os01g10450	2
RAF	CsRAF36-2	Csa1M074900.1	2	AtRAF36	At5g58950	2	OsMAPKKK61	LOC_Os01g10450	2
RAF	CsRAF37	Csa6M502000.1	5	AtRAF37	At5g66710	5
RAF	CsRAF38	Csa3M836460.1	5	AtRAF38	At3g01490	4	OsMAPKKK31/OsMAPKKK34	LOC_Os01g45380/LOC_Os05g50190	5
RAF	CsRAF39-1	Csa7M387170.1	5	AtRAF39	At3g22750	5	OsMAPKKK27	LOC_Os03g43760	5
RAF	CsRAF39-2	Csa3M146410.1	5	AtRAF39	At3g22750	5	OsMAPKKK27	LOC_Os03g43760	5
RAF	CsRAF41-1	Csa3M840390.1	5	AtRAF41	At3g27560	5	OsMAPKKK25	LOC_Os02g38080	5
RAF	CsRAF41-2	Csa5M523010.1	5	AtRAF41	At3g27560	5	OsMAPKKK25	LOC_Os02g38080	5
RAF	CsRAF47	Csa6M520410.1	23	AtRAF47	At3g58760	11	OsMAPKKK72	LOC_Os01g54480	11
ZIK	CsZIK1	Csa4M332110.1	0	AtZIK1	At3g51630	5	OsMAPKKK50/OsMAPKKK53	LOC_Os12g02250/LOC_Os06g26340	2
ZIK	CsZIK2	Csa6M212860.1	0	AtZIK2	At5g58350	6
ZIK	CsZIK4-1	Csa2M012110.1	6	AtZIK4	At3g04910	6	OsMAPKKK20	LOC_Os07g38530	6
ZIK	CsZIK4-2	Csa7M234730.1	6	AtZIK4	At3g04910	6	OsMAPKKK20	LOC_Os07g38530	6
ZIK	CsZIK4-3	Csa1M695390.1	6	AtZIK4	At3g04910	6	OsMAPKKK20	LOC_Os07g38530	6
ZIK	CsZIK5	Csa3M119370.1	7	AtZIK5	At3g18750	7	OsMAPKKK29	LOC_Os02g45130	6
ZIK	CsZIK6	Csa5M148620.1	6	AtZIK6	At5g41990	6	OsMAPKKK29	LOC_Os02g45130	6
ZIK	CsZIK8-1	Csa3M062560.1	0	AtZIK8	At5g55560	1
ZIK	CsZIK8-2	Csa6M110320.1	0	AtZIK8	At5g55560	1
ZIK	CsZIK11	Csa1M046910.1	7	AtZIK11	At3g48260	7	OsMAPKKK36	LOC_Os05g01780	7

## Sheet: Sheet2
AtZIK1 WNK5 At3g51630 ZIK				AtZIK1	At3g51630
AtZIK2 WNK4 At5g58350 ZIK				AtZIK2	At5g58350
AtZIK3 WNK2 At3g22420 ZIK				AtZIK3	At3g22420
AtZIK4 WNK1 At3g04910 ZIK				AtZIK4	At3g04910
AtZIK5 WNK6 At3g18750 ZIK				AtZIK5	At3g18750
AtZIK6 WNK8 At5g41990 ZIK				AtZIK6	At5g41990
AtZIK7 WNK7 At1g49160 ZIK				AtZIK7	At1g49160
AtZIK8 At5g55560 ZIK				AtZIK8	At5g55560
AtZIK9 WNK9 At5g28080 ZIK				AtZIK9	At5g28080
AtZIK10 WNK10 At1g64630 ZIK				AtZIK10	At1g64630
AtZIK11 WNK3 At3g48260 ZIK				AtZIK11	At3g48260
AtRaf1 AtCTR1 At5g03730 Raf				AtRaf1
AtRaf2 AtEDR1 At1g08720 Raf				AtRaf2
AtRaf3 AtMAP3Kδ1 At5g11850 Raf				AtRaf3
AtRaf4 At1g18160 Raf				AtRaf4
AtRaf5 At1g73660 Raf				AtRaf5
AtRaf6 AtMAP3Kδ5 At4g24480 Raf				AtRaf6
AtRaf7 At3g06620 Raf				AtRaf7
AtRaf8 At3g06630 Raf				AtRaf8
Arabidopsis thaliana				Arabid
AtRaf9 At3g06640 Raf				AtRaf9
10				10
AtRaf10 AtMAP3Kh3 At5g49470 Raf				AtRaf10
AtRaf11 At1g67890 Raf				AtRaf11
AtRaf12 AtMAP3Kδ4 At4g23050 Raf				AtRaf12
AtRaf13 AtMAP3Kq1 At2g31010 Raf				AtRaf13
AtRaf14 AtMAP3Kq2 At2g42630 Raf				AtRaf14
AtRaf15 At3g58640 Raf				AtRaf15
AtRaf16 At1g04700 Raf				AtRaf16	At1g04700
AtRaf17 At1g14000 Raf				AtRaf17	At1g14000
AtRaf18 At1g16270 Raf				AtRaf18	At1g16270
AtRaf19 At1g62400 Raf				AtRaf19	At1g62400
AtRaf20 At1g79570 Raf				AtRaf20	At1g79570
AtRaf21 At2g17700 Raf				AtRaf21	At2g17700
AtRaf22 At2g24360 Raf				AtRaf22	At2g24360
AtRaf23 At2g31800 Raf				AtRaf23	At2g31800
AtRaf24 At2g35050 Raf				AtRaf24	At2g35050
AtRaf25 At2g43850 Raf				AtRaf25	At2g43850
AtRaf26 At4g14780 Raf				AtRaf26	At4g14780
AtRaf27 At4g18950 Raf				AtRaf27	At4g18950
AtRaf28 At4g31170 Raf				AtRaf28	At4g31170
AtRaf29 At4g35780 Raf				AtRaf29	At4g35780
AtRaf30 At4g38470 Raf				AtRaf30	At4g38470
AtRaf31 At5g01850 Raf				AtRaf31	At5g01850
AtRaf32 At5g40540 Raf				AtRaf32	At5g40540
AtRaf33 At5g50000 Raf				AtRaf33	At5g50000
AtRaf34 At5g50180 Raf				AtRaf34	At5g50180
AtRaf35 At5g57610 Raf				AtRaf35	At5g57610
AtRaf36 At5g58950 Raf				AtRaf36	At5g58950
AtRaf37 At5g66710 Raf				AtRaf37	At5g66710
AtRaf38 At3g01490 Raf				AtRaf38	At3g01490
AtRaf39 At3g22750 Raf				AtRaf39	At3g22750
AtRaf40 At3g24720 Raf				AtRaf40	At3g24720
AtRaf41 ATN1 At3g27560 Raf				AtRaf41	ATN1 At3g
AtRaf42 At3g46920 Raf				AtRaf42	At3g46920
AtRaf43 At3g46930 Raf				AtRaf43	At3g46930
AtRaf44 At3g50720 Raf				AtRaf44	At3g50720
AtRaf45 ATN1-like At3g50730 Raf				AtRaf45	ATN1-like
AtRaf46 At3g59830 Raf				AtRaf46	At3g59830
AtRaf47 At3g58760 Raf				AtRaf47	At3g58760
AtRaf48 AtMRK1 At3g63260 Raf				AtRaf48	AtMRK1 At
