# Supplementary material for: Genome-wide identification of MAPK, MAPKK, and MAPKKK gene families and transcriptional profiling analysis during development and stress response in cucumber
Source: BMC Genomics. 2015 May 15;16(1):386. doi: 10.1186/s12864-015-1621-2 (PMC4432876; doi:10.1186/s12864-015-1621-2)
Supplement: Additional file 10: — The cis-elements in promoter sequences of MAPK, MAPKK, and MAPKKK genes in cucumber. [file 12864_2015_1621_MOESM10_ESM.xls]

## Sheet: CsMAPK
Additional file 9: The cis-elements in promoter sequences of MAPK, MAPKK, and MAPKKK genes in cucumber.
	Gene Cis-element	CsMPK1	CsMPK3	CsMPK4-1	CsMPK4-2	CsMPK6	CsMPK7	CsMPK9-1	CsMPK9-2	CsMPK9-3	CsMPK13	CsMPK16	CsMPK19	CsMPK20-1	CsMPK20-2
Drought-stress	S000153					1	2			1				1	1
	S000174				3		2	2			2	1	1
	S000176		4	7	1	6	2	1	2	1	3	3	2	3	4
	S000407	6	8	10	12	8	10	10	10		16	8	14	12	10
	S000408	2	2	8	5	3	1	4	2	3	2	7	5	5	4
	S000409		2	5		2	2		1		2	1	1		2
	S000413				3		2	2			2	1	1
	S000414	1	1		2		2	3	2	3	1			3
	S000415	4	2		12	2	8	6	12	10	6		4	8	4
Salt-stress	S000152
	S000453	9	6	13	11	6	8	8	8	11	8	8	6	12	8
Heat-stress	S000030	13	5	6	7	2	6	2	5	7	4	10	7	6	4
Cold-stress	S000153					1	2			1				1	1
	S000250								1	1		2	1
	S000407	6	8	10	12	8	10	10	10		16	8	14	12	10
	S000497		1			2		1		1			1	2	1
Wound-stress	S000457	5	7	5	7	4	4	3	7	4	6	5	4	2	1
	S000458	1	1				1	1	1		1
Disease resistance	S000024		3		3	1		2	2	3	1		1	2
	S000391		1		1				1	3	2		2
Auxin	S000270		1			1		1	1	1	3	1	2	1
	S000273		3	2	4	4	2	6	3	6	3	3	5		7
	S000370		4		2	2
ABA	S000143		1		1				2		1	2	1
	S000174				3		2	2			2	1	1
	S000263
	S000292			1	2				1		3	2	3	3
	S000507	1	2				1		1	2	1			2
ET	S000037			2	2	3		2			2	1	6	1	2
	S000142	2	1		1		1	2	1	1			1
	S000430		1		1					2			1
GA	S000181		2	2	2	3		1		2			1	3	1
	S000259	3		9	4	2	9	2	3	4	2	2	3	7	4
	S000298	1		2	1	1	1	1		1				1
	S000416					1	2		1	2			2		1
	S000421			5	2	1		2	2		1	2		1
	S000439		2	2	3	3		1		2			2	3	1

## Sheet: CsMAPKK
Additional file 9: The cis-elements in promoter sequences of MAPK, MAPKK, and MAPKKK genes in cucumber.
	Gene Cis-element	CsMKK2-1	CsMKK2-2	CsMKK3	CsMKK4	CsMKK6	CsMKK9
Drought-stress	S000153			1			2
	S000174		1		1		1
	S000176	3	1	2	3	4
	S000407	10	12	6	14	12	14
	S000408	1	4	5	3	6
	S000409	1	1			1
	S000413		1		1		1
	S000414	1	6	7		2	5
	S000415	10	10	12	6	8	12
Salt-stress	S000152
	S000453	6	10	7	8	5	11
Heat-stress	S000030	9	7	6	5	8	4
Cold-stress	S000153			1			2
	S000250				1
	S000407	10	12	6	14	12	14
	S000497	1	2	1			2
Wound-stress	S000457	5	2	3	3	9	3
	S000458			1
Disease resistance	S000024	2	1	2	1	1	1
	S000391	1			2	2	1
Auxin	S000270		1		1	2
	S000273	1	5	4	1	5	2
	S000370				4
ABA	S000143	1	1
	S000153			1			2
	S000174		1		1		1
	S000263
	S000292	2	4		2	1
	S000507		5	5		1	2
ET	S000037	1		1		2
	S000142			1		1
	S000430						1
GA	S000181			4	1	2	2
	S000259	1	6	1	7	4	3
	S000298				2	2
	S000416
	S000421			1			1
	S000439			5	1	2	2

## Sheet: CsMAPKKK
Additional file 9: The cis-elements in promoter sequences of MAPK, MAPKK, and MAPKKK genes in cucumber.
	Gene Cis-element	CsMEKK1	CsMEKK3	CsMEKK4-1	CsMEKK4-2	CsMEKK5-1	CsMEKK5-2	CsMEKK8	CsMEKK12	CsMEKK13	CsMEKK15	CsMEKK17-1	CsMEKK17-2	CsMEKK20	CsMEKK21-1	CsMEKK21-2	CsMEKK21-3	CsMEKK21-4	CsMEKK21-5	CsRAF1-1	CsRAF1-2	CsRAF2	CsRAF3	CsRAF4	CsRAF6	CsRAF10	CsRAF15	CsRAF16	CsRAF18	CsRAF19-1	CsRAF19-2	CsRAF22	CsRAF24	CsRAF25	CsRAF27	CsRAF29	CsRAF30-1	CsRAF30-2	CsRAF31	CsRAF34	CsRAF35	CsRAF36-1	CsRAF36-2	CsRAF37	CsRAF38	CsRAF39-1	CsRAF39-2	CsRAF41-1	CsRAF42-2
Drought-stress	S000153	2		1			1		2	1		1	1	1	2					1	2		1		2	1	1	3			2	1	3		2	2			2	2	1	1							2
	S000174	1		1		1	3		1	2	2	2		1		2	1	1	1	1		1	1	2	2			2	1	2	1		1		2	2	1	4		1			2	2	3			3
	S000176	2	3	1	8		4	3	5	3	3	4	1	7	1	5	1	1	7	3		3	3	4	4	6		4	3	6	3		6	3	5		4	4	1		3	2	6	4	6	3	7	3	4
	S000407	10	8	6	22	10	10	6	14	6	12	16	12	8	6	16	10	12	8	8	2	12	10	30	24	4	10	42	16	18	10	6	22	6	12	22	12	14	8	10	16	6	22	20	16	6	16	12	18
	S000408	3	1	2	2	2	2	5	5	6	4	7	4	2	3	2	3	2	8	3	5	4	6	5	4	2	4		4	3	2	4	3	6	3	1	5	4		3	3	7	8	4	5	7	7	2	5
	S000409	1	2		6		3	1	5	2	3	2	1	6	1	2		1	6	2		1		3	3	3		2	1	2	1		3	1	4		2	2	1		1	1	2		4	2	3		4
	S000413	1		1		1	3		1	2	2	3		1		2	1	1	1	1		1	1	2	2			2	1	2	1		1		2	2	1	4		1			2	2	3			3
	S000414		2	2	1	2	2	3	2	3	4		6		4	4	2	2		4	1	6	2	3	4		5	2		3	1	2	1			1	5	1		1	1	2	1	4			2	2	1
	S000415		6	8	2	10	8	10	6	8	8	2	12	4	8	10	6	8	4	12	8	14	6	4	10	6	14	6	4	4	2	8	6	2	6	6	10	6	6	12	4	8	12	14	4	4	8	12	8
Salt-stress	S000152
	S000453	4	9	9	6	8	9	6	7	10	13	7	5	11	14	7	13	5	9	4	11	3	8	5	6	17	6	4	5	13	11	10	6	10	11	7	19	7	10	8	6	11	10	8	8	9	10	9	9
Heat-stress	S000030	3	8	5	7	6	4	8	8	3	10	9	5	7	5	4	3	6	4	3	2	2	8	5	7	6	8	10	4	6	5	5	5	3	1	5	5	6	2	6	5	2	9	12	7	6	13	3	8
Cold-stress	S000153	2		1			1		2	1		1	1	1	2					1	2		1		2	1	1	3			2	1	3		2	2			2	2	1	1							2
	S000250			1				1						1					2	1	1	1						1	1				3		1		1				1	1
	S000407	10	8	6	22	10	10	6	12	6	12	16	12	8	6	16	10	12	8	8	2	12	10	30	24	4	10	42	16	18	10	6	22	6	12	22	12	14	8	10	16	6	22	20	16	6	16	12	18
	S000497	2		1			1		1	2		3		1	2	2		1			2		1	1	2			3			1	1	2		1	1	2		1	2	2		2			1			3
Wound-stress	S000457	6	2	3	9	6	8	1	2	3	6	4	3	6	1	1	2	5	4	1	3	8	6	7	6	5	2	4	6	2	5	5	3	4	4	8	2	10	1	8	5	5	6	2	6	2	6	6	5
	S000458				1		1	2	2		1		1		1	1		1		1	1	2	1		1		2	1			1	2				1	1			1		1		2			1	2
Disease resistance	S000024	1	3			2	1	1	2	3	3	1	1	3	2	3		2			4	1	2	3	1		2	3	2	1		1	1	1	5			1	2		2	2		1			1	2	3
	S000391			1			3	1						1		1					1				1	1	1		1	1			1			1	2			2	2		1		1			2
Auxin	S000270			1	1		1	2						1			3			1	2	1			1	1		1	1								2			2	1		1	2	1			1
	S000273	4	4	2	4	2	3	3	2		2	2	7		7		1	5	6	1	5	1	4		2	1	3	1	4	2	1	2	4	4	1	2	3	1	1	1	3		3	2	6		1	3	2
	S000370	2					2					2	2			6	2	4						4				12	2	2	4					2					4				2	2
ABA	S000143					1	1	1	2		1	1		1	1					1		1			1				2	1		1								2			1					2	1
	S000153	2		1			1		2	1		1	1	1	2					1	2		1		2	1	1	3			2	1	3		2	2			2	2	1	1							2
	S000263					1											1			1																												1	1
	S000292	2	1	1	1			1		1	1	3	3	2		3			2			2	2	5	2		4	1	3	3	1	2	1		1		1			1	1		2	1	3	1	2	2	1
	S000507				1	2	1	2	2	1					2	2	1	1		1	1	4	1	2	2		4	2	1	2	3	3			1	1	3			1		1		2			1	1
ET	S000037	3		1	2	1	4	3	1	2		1	2	2		4	4	3	2	1	6		1	2	1		1		2	2		1	1	2	1	1	1	3	1		1		2		2	1	2		1
	S000142	2				2	1						2					2				3		1		2		1			1	2	1	1	2	2		1		1	1	1	1		1	1	2		2
	S000430						5				3								1		2												1		1							1	1
GA	S000181	1		2	3	2	2	1	1	2		2	1	2	1		6	1		1	1	3	2	1	1	1	3			1		3	1	2	1		3	1	3		1	1	1	1	3	3	2	1	2
	S000259	3	2	3	2	5	6	6	2	4	5	4		5	6		4	7	2	2	8	1	2	5	2	3	3	2	2	5	5	3	1	6	6	7	6	4	2	6	2	3	6	3	3	6	5	1	5
	S000298			2			3		1	1				2			1		3		1		1	1	1						1			2			1	1				2		1		1		2
	S000416				1	2				1	1	1					1							1				1										1						1				1
	S000421			1	1	3		1	2	1	1		4		2	1		1	1	2	1	2		3	1	1				4		1		1	2	1		2	2		3	2			1	1	2
	S000439	1		2	4	2	2	1	1	2		3	2	2	2		6	1	1	1	2	3	3	1	1	1	3			1	1	5	1	3	1		3	1	3		1	1	1	1	3	3	2	1	2
[truncated: 11 more columns]
