# Supplementary material for: Genome-wide identification of MAPK, MAPKK, and MAPKKK gene families and transcriptional profiling analysis during development and stress response in cucumber
Source: BMC Genomics. 2015 May 15;16(1):386. doi: 10.1186/s12864-015-1621-2 (PMC4432876; doi:10.1186/s12864-015-1621-2)
Supplement: Additional file 11: — Ka/Ks and selection type analysis for the duplicated gene pairs in CsMAPKs, CsMAPKKs, and CsMAPKKKs. [file 12864_2015_1621_MOESM11_ESM.xls]

## Sheet: Sheet1
Additional file 10: Ka/Ks and selection type analysis for the duplicated gene pairs in CsMAPKs, CsMAPKKs, and CsMEKKs.
duplicated gene pairs		Ka	Ks	Ka/Ks	selection type	duplicate type
duplicated gene1	duplicated gene2
CsMPK4-1	CsMPK4-2	0.1223	1.8541	0.0659619	purifying selection	segmental
CsMPK9-2	CsMPK9-3	0.2061	1.5154	0.136004	purifying selection	segmental
CsMKK2-1	CsMKK2-2	0.1927	1.8603	0.103585	purifying selection	segmental
CsMEKK4-1	CsMEKK4-2	0.1476	1.2132	0.121662	purifying selection	segmental
CsRAF1-1	CsRAF1-2	0.2163	1.2015	0.180025	purifying selection	segmental
CsRAF29	CsRAF30-1	0.3733	0.4916	0.759357	purifying selection	segmental
CsRAF34	CsRAF41-1	0.153	2.4862	0.0615397	purifying selection	segmental
CsRAF34	CsRAF41-2	0.1673	1.9938	0.0839101	purifying selection	segmental
CsRAF41-1	CsRAF41-2	0.148	1.9622	0.0754255	purifying selection	segmental
