# Supplementary material for: Genome-wide identification of MAPK, MAPKK, and MAPKKK gene families and transcriptional profiling analysis during development and stress response in cucumber
Source: BMC Genomics. 2015 May 15;16(1):386. doi: 10.1186/s12864-015-1621-2 (PMC4432876; doi:10.1186/s12864-015-1621-2)
Supplement: Additional file 12: — The numbers of CsMAPK, CsMAPKK, and CsMAPKKK in cucumber, Arabidopsis, rice, tomato, and maize. [file 12864_2015_1621_MOESM12_ESM.xls]

## Sheet: Sheet1
Additional file 11: The numbers of CsMAPK, CsMAPKK, and CsMAPKKK in cucumber, Arabidopsis, rice, tomato, and maize.
Plant species	MPK				Total MAPK	MKK				Total MAPKK	MAPKKK			Total MAPKKK	Size of genome(Mb)	Number of genes(million)
	A	B	C	D		A	B	C	D		MEKK	ZIK	RAF
Arabidopsis	3	5	4	8	20	3	1	2	4	10	21	11	48	80	～120	～2.6
Rice	2	1	2	10	15	2	1	2	3	8	22	10	43	75	～389	～3.8
Maize	4	2	2	11	19	2	3	2	2	9	22	6	46	74	～2500	～3.2
tomato	3	4	2	7	16	2	1	1	1	5	33	16	40	89	～950	～3.5
Cucumber	2	3	2	7	14	3	1	1	1	6	18	10	31	59	～243	～2.7
