# Supplementary material for: Genome-wide identification of MAPK, MAPKK, and MAPKKK gene families and transcriptional profiling analysis during development and stress response in cucumber
Source: BMC Genomics. 2015 May 15;16(1):386. doi: 10.1186/s12864-015-1621-2 (PMC4432876; doi:10.1186/s12864-015-1621-2)
Supplement: Additional file 16: — Primer sequences of MAPK, MAPKK, and MAPKKK genes for qRT-PCR expression analysis. [file 12864_2015_1621_MOESM16_ESM.xls]

## Sheet: Sheet1
Additional file 15 Primers used in qRT-PCR analysis.
Primer Name	Primer Sequences(5'-3')	Primer Name	Primer Sequences(5'-3')
CsMPK1FP	AGACAATCCAAAGGCAAGG	CsMAPK1RP	TGATGGGTCAAAGACAAGC
CsMPK3FP	TATTTCCAGGCAGGGATC	CsMAPK3RP	TTGCTAATGGCTGACGAG
CsMPK4-1FP	AGCAGCTTCCACAATACAG	CsMAPK4-1RP	GTGACAAAGTGCTTCCTCC
CsMPK4-2FP	TTCCCACCATGTCTCCTG	CsMAPK4-2RP	GCACAACGCCTCATCAAC
CsMPK6FP	GAACTAATGGATCGGAAGC	CsMAPK6RP	CTCTGATGGAGTGCCAATC
CsMPK7FP	GGCTATACGATCCGAAGTTC	CsMAPK7RP	CAGGATGGTAATACAGCATCTC
CsMPK9-1FP	CAGTGCTCGTAGCTTGTTG	CsMAPK9-1RP	CTGAAATTGGTTCCTCCTC
CsMPK13FP	GAAGTGATAACGCAAGGAAG	CsMAPK13RP	AACAGCCAGTGGAGGAAG
CsMPK16FP	CCAGAAACCCTTCCATTC	CsMAPK16RP	CAACCCATTTGGACCTTC
CsMPK20-1FP	CGAACCCAGTCTATTCTAAG	CsMAPK20-1RP	CCGTCCTTCACTATCTCG
CsMPK20-2FP	ACAAAGATTCGGCAGCAC	CsMAPK20-2RP	GAGAAGGGAAGGCACTTC
CsMKK2-1FP	GCCCTTATGTTGTTGTCTG	CsMAPKK2-1RP	TGCTAAAGATCCTCCATCC
CsMKK2-2FP	CATATGGAGTTTGGGTTTG	CsMAPKK2-2RP	CTAGTTCTACTACGGCCACC
CsMKK3FP	AAGGGTGAAGCAAAGATTAC	CsMAPKK3RP	ACAGTTCCAACGAAAGTAGC
CsMKK4FP	GCGGTCTTGCTTATCTTC	CsMAPKK4RP	GATCTTAACCTGCCTTCG
CsMKK6FP	CCATATCTCGCAGTTGTTTG	CsMAPKK6RP	ATTGGATGGCTTGATGTCTC
CsMKK9FP	GTCATAAACGCACCTCCAC	CsMAPKK9RP	ATCAGTCCGACGAAGAATC
CsMEKK4-1FP	CCTAGACCTGCTTGTATTCG	CsMAPKKK4-1RP	TCGGATCATCACTATCACTTG
CsMEKK4-2FP	GACTCTGGGATTAGTATTTCACC	CsMAPKKK4-2RP	GGAAGTGGTAGAAATGATGTTG
CsMEKK8FP	GATCGGAAAAGGCAAACC	CsMAPKKK8RP	TCAGCAGCAGTAGGACGG
CsMEKK13FP	GACGATTTGCCAGACTTTC	CsMAPKKK13RP	CAGCTCCACCGTTCACTAG
CsMEKK15FP	AAGTGGGCTTCAGTATGTTC	CsMAPKKK15RP	AATCTTGATCCCATCTTCAC
CsMEKK17-1FP	GACCCGATTTCTGCTCTG	CsMAPKKK17-1RP	CCATCTCTCACTTGGATTCC
CsMEKK17-2FP	CAGTTTGTTGGTGCTGTTAC	CsMAPKKK17-2RP	GGCTTTAGATGGAGATAAACG
CsMEKK21-1FP	GTTCGACGGTACACGAGG	CsMAPKKK21-1RP	AATCGGCAATCTTAGCATC
CsMEKK21-3FP	GTCAAGGGACAGGGAAGTG	CsMAPKKK21-3RP	AACATCGTTGCCGTCATAG
CsMEKK21-5FP	CAGAGCACCCATCAACAAC	CsMAPKKK21-5RP	TGAATGGTCCGAGATTGG
CsRAF1-2FP	GAATACTATGCACCGACACC	CsRAF1-2RP	CGAATCTCCTCCAACTCTAAG
CsRAF2FP	ATGTGAAATCCAATGGGAG	CsRAF2RP	CAGCTAAAGCAGCACCAG
CsRAF3FP	CGGTGGAACTCTTCAATG	CsRAF3RP	GGTTAATTGTCTCATTGTGC
CsRAF4FP	ACGATGTAGCTGAAGGGTC	CsRAF4RP	CTCCGAACTGAAATGGGTC
CsRAF6FP	TACTTCTCCGTTGTTGGC	CsRAF6RP	TAGGGACTCGACTATGCTTG
CsRAF10FP	CGGGTGAGAATTGGACTG	CsRAF10RP	CATCGTCGTAGAATGGAGTG
CsRAF19-1FP	GCCGTTGCTGTGAAGATG	CsRAF19-1RP	CGGACTTGAACTGTTGCTC
CsRAF19-2FP	GGTGGCATTGCTGTTTCG	CsRAF19-2RP	ATGTGGCTCTTGTTGATGG
CsRAF22FP	GTGGACCTGTATAGCTTTGG	CsRAF22RP	GACGGACTCCCTTGTTTAC
CsRAF24FP	GAATCACGTCTCCTCACTGG	CsRAF24RP	ATGGTTTCATTGCCCTTG
CsRAF27FP	TCCAGCTAAATGCTACGC	CsRAF27RP	GCTTCCAACGCCTTCTATG
CsRAF29FP	ATCCACCTCCAACCTTTG	CsRAF29RP	CGCACTGTCCCTATCTTC
CsRAF30-2FP	CCCTGTTTACCACATTCG	CsRAF30-2RP	CTATCGGCTGCTTCATTAG
CsRAF31FP	GTACAGTCGTGTTGGGTTG	CsRAF31RP	TGAAGATTGTGAAGGAGGTG
CsRAF34FP	ACAAGTTGCCATTTGAAGG	CsRAF34RP	TAGAATGATAGCCAGTTCCTC
CsRAF35FP	AGTCCTGCTTTACTTTCACC	CsRAF35RP	ATAGTCTTCAGGCATTCTTTC
CsRAF36-2FP	GTGTCCTCCAGTGATACGG	CsRAF36-2RP	CAACTTGCTCCAACACTTTC
CsRAF37FP	ACGGATTAAACTGGCAAAC	CsRAF37RP	AACGGTAAGTACCAGCCTC
CsRAF39-2FP	TATTGTGGCACGCTCATC	CsRAF39-2RP	AAACACTTGGCAACATCG
CsRAF41-1FP	AATATCACCACGATCACCTG	CsRAF41-1RP	GCCATCAAGGAATTTGTAC
CsRAF41-2FP	CTATCCACCATTCCACAAC	CsRAF41-2RP	TGGTTGCCATCAAAGAAC
CsRAF47FP	AATGTTGGCAGCAAGACC	CsRAF47RP	CCTCACCCTCTTCAGCAAC
CsZIK1FP	CAGATTTAGCCATTTCAGG	CsZIK1RP	GCAACGTCGATTGTAGTGTC
CsZIK2FP	AAGCAACAACTTTGGGTCT	CsZIK2RP	CATCAAGCGTATCATCTGG
CsZIK4-1FP	GAAGGGCGTATCAGGAAC	CsZIK4-1RP	CATATCTAGCTCCGCAACC
CsZIK4-3FP	AGGAACCTGATGGGATTG	CsZIK4-3RP	GCCCTTCTTTATCCGTAATC
CsZIK5FP	TCATTTGCGTTGGAGTTAC	CsZIK5RP	CCGTGGTGCTCTAGTTCTG
CsZIK6FP	CAATAAGGACCCTCAAGATTC	CsZIK6RP	CCTTTCCCTGAAGATAGTTG
CsZIK8-1FP	GTCTCCTCAGGCATCAAGC	CsZIK8-1RP	GCAAGGCAATTCTCAATG
CsZIK8-2FP	GAAGGTTTGGACGATACG	CsZIK8-2RP	GACGGTTGATGAACACTGG
CsZIK11FP	TGCTGCTATAATCAAGGGAC	CsZIK11RP	GTCTCAGAGCTAGTATGAATGC
